# Supplementary material for: Frontal cortex activity during the production of diverse social communication calls in marmoset monkeys
Source: Nat Commun. 2023 Oct 19;14:6634. doi: 10.1038/s41467-023-42052-5 (PMC10587070; doi:10.1038/s41467-023-42052-5)
Supplement: Supplementary file 4 — Source Data [file 41467_2023_42052_MOESM4_ESM.xlsx]

## Sheet: Fig. 1e
Parabolic Mic
Angle	0	10	20	30	45	60	75	90	120	150	180
Gain	27.6079	1.36125	-10.4063	1.45023	-2.69919	-2.95443	-10.1019	-8.08196	-18.5777	-15.952	-13.2651
Regular Mic
Angle	0	30	60	90	120	150	180
Gain	0	1.06366	-1.94809	-4.00811	-11.3077	-6.29502	-5.30726

## Sheet: Fig. 2e-h
	Fig. 2e				Fig. 2f				Fig. 2g				Fig. 2h
Time	Mean	Errorbar_neg	Errorbar_pos		Mean	Errorbar_neg	Errorbar_pos		Mean	Errorbar_neg	Errorbar_pos		Mean	Errorbar_neg	Errorbar_pos
-1.5	0.0832096	0.239018	0.226547		-0.115028	0.202421	0.193405		0.0644667	0.285956	0.268285		-0.0600055	0.5128	0.458595
-1.495	0.0788991	0.238587	0.226159		-0.115193	0.202188	0.193193		0.0712234	0.283521	0.266141		-0.0579565	0.512082	0.458021
-1.49	0.0744518	0.238401	0.225992		-0.115274	0.201885	0.192916		0.0780632	0.280887	0.263818		-0.0557534	0.511387	0.457464
-1.485	0.0699626	0.238476	0.22606		-0.115252	0.201517	0.192579		0.0849357	0.278226	0.26147		-0.0534407	0.510683	0.456901
-1.48	0.0655155	0.238776	0.22633		-0.115112	0.201102	0.192201		0.091805	0.275724	0.259259		-0.0510643	0.509942	0.456308
-1.475	0.0611747	0.239226	0.226733		-0.114847	0.200669	0.191805		0.0986456	0.273552	0.257338		-0.0486629	0.509091	0.455627
-1.47	0.0569797	0.23974	0.227195		-0.114456	0.200246	0.191418		0.105438	0.271858	0.255838		-0.0462588	0.508085	0.454821
-1.465	0.0529432	0.240232	0.227638		-0.113943	0.199861	0.191066		0.112161	0.270756	0.254862		-0.0438532	0.506845	0.453827
-1.46	0.0490527	0.240648	0.228011		-0.113312	0.199537	0.19077		0.118789	0.27032	0.254476		-0.0414271	0.505321	0.452606
-1.455	0.0452747	0.240953	0.228284		-0.112565	0.199289	0.190544		0.125282	0.270586	0.254712		-0.0389444	0.503464	0.451115
-1.45	0.0415613	0.241148	0.22846		-0.111695	0.199124	0.190393		0.13159	0.271555	0.255569		-0.0363635	0.501227	0.449319
-1.445	0.0378576	0.241255	0.228555		-0.110687	0.199036	0.190312		0.137652	0.273184	0.257012		-0.0336448	0.498597	0.447204
-1.44	0.0341082	0.241311	0.228606		-0.109515	0.199004	0.190284		0.143399	0.2754	0.258973		-0.0307652	0.495571	0.444769
-1.435	0.0302646	0.241363	0.228652		-0.108144	0.198999	0.190279		0.148765	0.278095	0.261354		-0.0277243	0.492199	0.442052
-1.43	0.0262892	0.241457	0.228737		-0.106533	0.198982	0.190264		0.153695	0.281139	0.264041		-0.02455	0.488561	0.439116
-1.425	0.0221598	0.241634	0.228896		-0.104641	0.198917	0.190204		0.158149	0.284391	0.266907		-0.021298	0.484789	0.436067
-1.42	0.0178702	0.241927	0.229158		-0.10243	0.198774	0.190073		0.162115	0.287711	0.269829		-0.0180453	0.481033	0.433026
-1.415	0.013431	0.242355	0.229542		-0.0998732	0.198534	0.189853		0.165613	0.290975	0.272698		-0.0148808	0.477456	0.430126
-1.41	0.0088676	0.242931	0.230059		-0.0969584	0.198191	0.18954		0.168691	0.294079	0.275423		-0.0118913	0.474193	0.427476
-1.405	0.00421853	0.24366	0.230713		-0.0936891	0.197751	0.189138		0.171426	0.296952	0.277941		-0.00914813	0.47133	0.425149
-1.4	-0.000468676	0.244551	0.231511		-0.0900848	0.197231	0.188662		0.173918	0.299547	0.280213		-0.00669412	0.468875	0.423151
-1.395	-0.00514064	0.245619	0.232468		-0.0861788	0.196657	0.188137		0.176279	0.301849	0.282226		-0.00453483	0.466745	0.421415
-1.39	-0.00974215	0.24689	0.233606		-0.0820138	0.196067	0.187597		0.178626	0.303864	0.283987		-0.00263571	0.464761	0.419798
-1.385	-0.0142203	0.248399	0.234957		-0.0776363	0.195507	0.187084		0.181068	0.305611	0.285512		-0.000924883	0.462665	0.418087
-1.38	-0.0185271	0.250184	0.236554		-0.0730914	0.195027	0.186644		0.183697	0.307116	0.286825		0.000697274	0.460145	0.416029
-1.375	-0.0226235	0.252273	0.23842		-0.0684176	0.194674	0.18632		0.186583	0.308396	0.287941		0.00234429	0.45688	0.413358
-1.37	-0.0264799	0.254675	0.240564		-0.0636436	0.19448	0.186143		0.189766	0.309458	0.288867		0.00412723	0.452585	0.40984
-1.365	-0.0300783	0.257382	0.242978		-0.0587866	0.194458	0.186123		0.193257	0.310298	0.289598		0.00613825	0.447057	0.405303
-1.36	-0.0334122	0.260366	0.245635		-0.0538527	0.1946	0.186253		0.197034	0.310901	0.290123		0.00843714	0.440211	0.399668
-1.355	-0.0364856	0.263597	0.248509		-0.048838	0.194877	0.186507		0.201048	0.311249	0.290427		0.0110421	0.432097	0.39297
-1.35	-0.0393135	0.267048	0.251574		-0.0437322	0.195254	0.186852		0.205223	0.311329	0.290496		0.0139277	0.422907	0.385355
-1.345	-0.0419186	0.270704	0.254816		-0.0385213	0.195692	0.187253		0.209462	0.311136	0.290328		0.0170266	0.412955	0.377075
-1.34	-0.0443324	0.274552	0.258223		-0.0331916	0.196156	0.187678		0.213652	0.310676	0.289927		0.0202403	0.402651	0.368466
-1.335	-0.046591	0.278576	0.261779		-0.0277318	0.196621	0.188103		0.21767	0.309972	0.289314		0.0234509	0.392459	0.359914
-1.33	-0.0487348	0.28274	0.265452		-0.0221357	0.197067	0.188512		0.221387	0.309057	0.288517		0.0265386	0.382842	0.35181
-1.325	-0.0508048	0.286981	0.269187		-0.0164034	0.197488	0.188897		0.224677	0.307983	0.287581		0.029396	0.374208	0.344507
-1.32	-0.0528393	0.291215	0.272909		-0.0105418	0.197884	0.189259		0.227422	0.306811	0.286559		0.0319423	0.366856	0.338266
-1.315	-0.0548697	0.295341	0.276529		-0.00456442	0.198267	0.189609		0.229518	0.305615	0.285516		0.0341323	0.360931	0.333223
-1.31	-0.0569157	0.299263	0.279964		0.00150924	0.198654	0.189963		0.230881	0.304472	0.284518		0.0359591	0.356409	0.329366
-1.305	-0.0589811	0.302901	0.283145		0.00765504	0.199061	0.190335		0.23145	0.303452	0.283627		0.0374523	0.353111	0.326547
-1.3	-0.0610503	0.306203	0.286029		0.0138457	0.199498	0.190735		0.231192	0.302605	0.282887		0.0386692	0.350736	0.324515
-1.295	-0.0630866	0.309149	0.288597		0.0200526	0.199964	0.19116		0.2301	0.301955	0.282319		0.0396837	0.348928	0.322967
-1.29	-0.0650332	0.311743	0.290857		0.0262475	0.20044	0.191596		0.228197	0.301492	0.281914		0.0405722	0.34734	0.321606
-1.285	-0.066817	0.314012	0.292831		0.0324045	0.200903	0.192019		0.225529	0.301177	0.281639		0.0414008	0.345681	0.320183
-1.28	-0.0683559	0.315986	0.294547		0.0385013	0.201324	0.192404		0.222167	0.300955	0.281444		0.0422158	0.34377	0.318543
-1.275	-0.0695672	0.317698	0.296033		0.044521	0.201681	0.19273		0.2182	0.300767	0.28128		0.0430386	0.341532	0.31662
-1.27	-0.0703788	0.319169	0.29731		0.0504526	0.201961	0.192985		0.213727	0.300561	0.281099		0.0438648	0.339005	0.314448
-1.265	-0.0707392	0.32041	0.298387		0.0562911	0.20216	0.193167		0.208857	0.3003	0.280871		0.0446715	0.336306	0.312124
-1.26	-0.0706264	0.32142	0.299262		0.0620378	0.202281	0.193277		0.203697	0.299961	0.280575		0.0454238	0.333605	0.309797
-1.255	-0.0700532	0.322182	0.299923		0.0676987	0.202331	0.193322		0.198349	0.299528	0.280196		0.0460872	0.331085	0.307623
-1.25	-0.0690689	0.322676	0.300351		0.0732835	0.202318	0.193311		0.192902	0.298988	0.279724		0.0466361	0.328919	0.305752
-1.245	-0.0677551	0.322879	0.300526		0.0788037	0.202253	0.193251		0.187428	0.298323	0.279141		0.0470605	0.327243	0.304304
-1.24	-0.0662184	0.322775	0.300437		0.0842707	0.202143	0.193151		0.181974	0.297514	0.278433		0.0473693	0.326156	0.303363
-1.235	-0.0645785	0.322364	0.300081		0.0896945	0.201999	0.19302		0.176565	0.296544	0.277583		0.0475867	0.325697	0.302966
-1.23	-0.0629547	0.32166	0.29947		0.0950825	0.201827	0.192863		0.171199	0.295402	0.276582		0.0477498	0.325866	0.303112
-1.225	-0.0614525	0.320698	0.298636		0.100439	0.201634	0.192686		0.165852	0.294092	0.275434		0.0478986	0.326618	0.303763
-1.22	-0.0601518	0.319525	0.297619		0.105765	0.201421	0.192492		0.160485	0.292632	0.274153		0.0480727	0.327871	0.304846
-1.215	-0.0590979	0.318204	0.296473		0.11106	0.20119	0.192281		0.155048	0.291057	0.27277		0.0483043	0.32954	0.306289
-1.21	-0.0582981	0.316802	0.295255		0.11632	0.200943	0.192055		0.149492	0.289418	0.27133		0.048619	0.331518	0.307996
-1.205	-0.0577208	0.315388	0.294026		0.12154	0.200685	0.19182		0.143777	0.287779	0.269889		0.0490392	0.333713	0.30989
-1.2	-0.057302	0.314031	0.292847		0.126716	0.200423	0.191581		0.137877	0.286214	0.268512		0.0495877	0.336018	0.311877
-1.195	-0.056951	0.312796	0.291773		0.131841	0.200166	0.191345		0.131792	0.284803	0.26727		0.0502995	0.338331	0.313868
-1.19	-0.0565636	0.311737	0.290851		0.13691	0.19992	0.191121		0.125541	0.283621	0.266229		0.0512246	0.340527	0.315757
-1.185	-0.0560313	0.310894	0.290118		0.141917	0.19969	0.19091		0.119164	0.282735	0.265448		0.0524372	0.342484	0.317439
-1.18	-0.0552538	0.310295	0.289595		0.146853	0.199474	0.190713		0.112715	0.282196	0.264973		0.0540331	0.344074	0.318804
-1.175	-0.0541479	0.309945	0.289291		0.151712	0.199268	0.190525		0.106254	0.282034	0.26483		0.0561275	0.345205	0.319775
-1.17	-0.0526548	0.30984	0.289199		0.156484	0.199068	0.190342		0.099833	0.282254	0.265024		0.0588443	0.345826	0.320308
-1.165	-0.0507437	0.309958	0.289303		0.161158	0.19887	0.190161		0.0934932	0.282841	0.265542		0.0623026	0.345961	0.320423
-1.16	-0.0484141	0.310274	0.289577		0.165724	0.198671	0.189979		0.087254	0.283759	0.266351		0.0666014	0.345692	0.320193
-1.155	-0.0456926	0.310751	0.289992		0.170173	0.198471	0.189796		0.0811115	0.284957	0.267406		0.0718027	0.345163	0.319738
-1.15	-0.0426311	0.311341	0.290507		0.174495	0.19827	0.189612		0.0750386	0.286375	0.268654		0.0779177	0.344532	0.319197
-1.145	-0.0392993	0.311983	0.291066		0.178684	0.198071	0.18943		0.0689897	0.287949	0.270038		0.0848974	0.34396	0.318706
-1.14	-0.0357803	0.312594	0.291598		0.182735	0.197879	0.189255		0.062907	0.289619	0.271507		0.0926284	0.343565	0.318367
-1.135	-0.0321617	0.313074	0.292015		0.186648	0.197702	0.189092		0.0567301	0.29133	0.27301		0.100938	0.343427	0.318249
-1.13	-0.0285307	0.313315	0.292224		0.190424	0.197549	0.188953		0.050403	0.293034	0.274505		0.109602	0.343572	0.318374
-1.125	-0.0249658	0.313216	0.292138		0.194068	0.197436	0.188849		0.0438824	0.294686	0.275954		0.118364	0.343994	0.318736
-1.12	-0.0215331	0.312702	0.291691		0.197587	0.197376	0.188795		0.0371422	0.296242	0.277319		0.126954	0.344658	0.319305
-1.115	-0.0182812	0.311744	0.290858		0.200992	0.197383	0.1888		0.0301761	0.297656	0.278557		0.135111	0.345523	0.320048
-1.11	-0.0152394	0.310362	0.289654		0.204293	0.197458	0.188869		0.0229985	0.298872	0.279622		0.1426	0.346552	0.320931
-1.105	-0.0124169	0.308633	0.288147		0.207504	0.197594	0.188993		0.0156432	0.299829	0.28046		0.149234	0.347719	0.321931
-1.1	-0.00980454	0.306674	0.286439		0.210636	0.197768	0.189153		0.00816225	0.300464	0.281015		0.154881	0.349014	0.32304
-1.095	-0.00737607	0.304639	0.284663		0.213701	0.197948	0.189318		0.000623485	0.300713	0.281232		0.159472	0.350445	0.324266
-1.09	-0.00509397	0.302683	0.282955		0.216709	0.198098	0.189455		-0.00689109	0.30052	0.281064		0.163001	0.352031	0.325623
-1.085	-0.00291189	0.300966	0.281454		0.219668	0.198187	0.189536		-0.014287	0.299848	0.280476		0.165515	0.353792	0.327129
-1.08	-0.000781239	0.299611	0.280269		0.222583	0.198196	0.189545		-0.0214605	0.298679	0.279453		0.167114	0.355744	0.328797
-1.075	0.00134564	0.298716	0.279485		0.225456	0.198125	0.189479		-0.0283006	0.297022	0.278002		0.167926	0.357888	0.330627
-1.07	0.00351019	0.298327	0.279144		0.228288	0.197987	0.189353		-0.0346952	0.294913	0.276153		0.168105	0.360203	0.332602
-1.065	0.00574479	0.29844	0.279244		0.231079	0.197811	0.189192		-0.0405355	0.292413	0.273961		0.167811	0.362651	0.334688
-1.06	0.00806976	0.298991	0.279726		0.23383	0.197627	0.189024		-0.0457239	0.289604	0.271493		0.167203	0.365166	0.336829
-1.055	0.010492	0.29986	0.280486		0.236543	0.197467	0.188877		-0.0501805	0.286577	0.268832		0.166426	0.367668	0.338957
-1.05	0.0130042	0.300876	0.281375		0.239226	0.19735	0.18877		-0.0538498	0.283428	0.266059		0.165612	0.370059	0.340988
-1.045	0.0155856	0.301845	0.282223		0.241889	0.197287	0.188713		-0.056705	0.280246	0.263253		0.164872	0.372233	0.342832
-1.04	0.0182039	0.30258	0.282865		0.244549	0.197279	0.188706		-0.0587504	0.277114	0.260488		0.164299	0.374098	0.344414
-1.035	0.0208173	0.302932	0.283172		0.247227	0.197316	0.18874		-0.0600199	0.274105	0.257827		0.163968	0.375582	0.345671
-1.03	0.0233793	0.302823	0.283077		0.249942	0.197382	0.1888		-0.0605731	0.271293	0.255337		0.163939	0.376663	0.346586
-1.025	0.0258419	0.302247	0.282574		0.252717	0.197458	0.188869		-0.060488	0.268757	0.25309		0.164257	0.377359	0.347175
-1.02	0.028162	0.301283	0.281731		0.255566	0.197523	0.188929		-0.0598527	0.266593	0.25117		0.164956	0.377741	0.347499
-1.015	0.0303058	0.300042	0.280646		0.258498	0.197562	0.188964		-0.0587565	0.264912	0.249678		0.166058	0.377898	0.347632
-1.01	0.0322543	0.298674	0.279449		0.26151	0.197565	0.188968		-0.0572812	0.263839	0.248724		0.167568	0.377935	0.347663
-1.005	0.0340071	0.297298	0.278244		0.264589	0.197536	0.188941		-0.0554956	0.263499	0.248422		0.169484	0.377923	0.347653
-1	0.0355849	0.296016	0.277121		0.26771	0.197487	0.188896		-0.0534504	0.263999	0.248866		0.171784	0.377911	0.347643
-0.995	0.0370307	0.294878	0.276123		0.270843	0.197436	0.188849		-0.0511785	0.265419	0.250128		0.174436	0.377893	0.347627
-0.99	0.0384065	0.293893	0.275259		0.273949	0.197408	0.188824		-0.0486952	0.267791	0.252233		0.177399	0.377818	0.347564
-0.985	0.0397904	0.293039	0.27451		0.276992	0.197423	0.188838		-0.0460018	0.271095	0.255163		0.180621	0.377621	0.347397
-0.98	0.0412685	0.29226	0.273827		0.279938	0.197493	0.188901		-0.0430904	0.275258	0.258847		0.184052	0.3772	0.347041
-0.975	0.0429275	0.291489	0.273149		0.282762	0.19762	0.189017		-0.0399474	0.280158	0.263175		0.187638	0.376498	0.346447
-0.97	0.0448456	0.290637	0.272401		0.285446	0.197794	0.189177		-0.036559	0.28563	0.267998		0.191334	0.375469	0.345576
-0.965	0.0470835	0.28962	0.271508		0.287983	0.197998	0.189363		-0.0329136	0.291485	0.273145		0.195098	0.374142	0.344451
-0.96	0.0496782	0.288364	0.270403		0.290373	0.19821	0.189557		-0.0290044	0.297521	0.278439		0.198893	0.372591	0.343136
-0.955	0.0526387	0.286822	0.269047		0.292619	0.198406	0.189736		-0.0248308	0.303546	0.283709		0.202686	0.370936	0.341732
-0.95	0.0559448	0.284986	0.267431		0.294726	0.198569	0.189886		-0.0203982	0.309403	0.288819		0.20644	0.369307	0.340349
-0.945	0.0595507	0.28289	0.265585		0.296694	0.198689	0.189995		-0.0157169	0.314979	0.293671		0.210113	0.367801	0.33907
-0.94	0.0633899	0.2806	0.263565		0.298519	0.198766	0.190066		-0.0108011	0.320223	0.298224		0.213655	0.366453	0.337924
-0.935	0.0673844	0.278198	0.261445		0.300187	0.198807	0.190104		-0.00566643	0.325139	0.302483		0.217003	0.365221	0.336876
-0.93	0.0714531	0.275756	0.259288		0.301681	0.198827	0.190121		-0.000327748	0.329778	0.306495		0.220088	0.364007	0.335843
-0.925	0.0755213	0.273321	0.257133		0.302977	0.198837	0.190131		0.00520294	0.334215	0.310323		0.222834	0.362689	0.33472
-0.92	0.0795273	0.270899	0.254988		0.304052	0.198849	0.190142		0.0109182	0.338517	0.314028		0.225169	0.361175	0.333431
-0.915	0.0834277	0.268457	0.252824		0.304887	0.198866	0.190157		0.0168158	0.342727	0.317647		0.227031	0.359431	0.331944
-0.91	0.0871988	0.265943	0.250593		0.30547	0.198883	0.190173		0.0228991	0.346838	0.321175		0.228378	0.357506	0.330301
-0.905	0.0908364	0.263297	0.248242		0.305799	0.198893	0.190182		0.0291756	0.35079	0.324562		0.229192	0.355513	0.3286
-0.9	0.0943515	0.260482	0.245739		0.305883	0.198887	0.190176		0.0356545	0.354483	0.32772		0.22949	0.353611	0.326975
-0.895	0.0977686	0.257501	0.243084		0.305742	0.198856	0.190148		0.0423449	0.35778	0.330536		0.229322	0.351975	0.325575
-0.89	0.101118	0.254407	0.240325		0.305404	0.198796	0.190093		0.0492517	0.360544	0.332893		0.228768	0.350754	0.32453
-0.885	0.104435	0.251299	0.23755		0.304901	0.198708	0.190013		0.0563742	0.362653	0.33469		0.22794	0.350079	0.323952
-0.88	0.107753	0.248317	0.234884		0.304264	0.198597	0.189911		0.0637039	0.364026	0.335859		0.226967	0.350033	0.323913
-0.875	0.111106	0.245618	0.232468		0.303523	0.19847	0.189795		0.0712248	0.36463	0.336373		0.225993	0.35068	0.324467
-0.87	0.114523	0.243354	0.230438		0.302696	0.198343	0.189679		0.078914	0.364495	0.336258		0.225163	0.352039	0.32563
-0.865	0.118027	0.241645	0.228906		0.301795	0.198231	0.189576		0.0867442	0.363697	0.335579		0.224619	0.354101	0.327393
-0.86	0.121636	0.240559	0.227931		0.30082	0.198152	0.189504		0.0946866	0.362353	0.334434		0.22449	0.356808	0.329706
-0.855	0.12536	0.240093	0.227513		0.29976	0.198123	0.189478		0.102713	0.360597	0.332939		0.224886	0.360054	0.332475
-0.85	0.129201	0.240167	0.227579		0.298598	0.198154	0.189506		0.1108	0.358569	0.331209		0.225898	0.363685	0.335569
-0.845	0.133147	0.240636	0.228		0.29731	0.198246	0.18959		0.118925	0.35639	0.329349		0.227588	0.367522	0.338832
-0.84	0.137178	0.241308	0.228603		0.295871	0.198389	0.189721		0.127069	0.354161	0.327445		0.229995	0.371386	0.342114
-0.835	0.141258	0.241985	0.229211		0.294256	0.198564	0.189881		0.135213	0.351955	0.325558		0.233127	0.37514	0.345297
-0.83	0.145343	0.242496	0.229668		0.292441	0.198748	0.190049		0.143334	0.349819	0.32373		0.236972	0.378713	0.348321
-0.825	0.149378	0.242728	0.229877		0.290408	0.198921	0.190208		0.151406	0.347782	0.321984		0.241488	0.382111	0.351193
-0.82	0.153303	0.242643	0.229801		0.288145	0.199068	0.190342		0.159392	0.345856	0.320333		0.246615	0.385408	0.353976
-0.815	0.157055	0.242277	0.229472		0.285643	0.199179	0.190443		0.167252	0.344048	0.318782		0.252275	0.388726	0.356773
-0.81	0.160575	0.241722	0.228974		0.282897	0.199252	0.19051		0.174938	0.342358	0.31733		0.258373	0.392189	0.359687
-0.805	0.16381	0.241103	0.228419		0.279907	0.199291	0.190546		0.182403	0.340777	0.315972		0.264801	0.395908	0.362812
-0.8	0.166718	0.240552	0.227924		0.276672	0.199296	0.190551		0.189606	0.339288	0.314691		0.271443	0.399946	0.366201
-0.795	0.169265	0.240191	0.2276		0.273192	0.199274	0.19053		0.196515	0.337862	0.313464		0.278175	0.404334	0.369876
-0.79	0.171433	0.240128	0.227544		0.269467	0.199228	0.190488		0.203112	0.33646	0.312257		0.284869	0.409051	0.373818
-0.785	0.17321	0.240446	0.22783		0.265494	0.199163	0.190429		0.209397	0.335034	0.311029		0.291394	0.414047	0.377986
-0.78	0.174596	0.241211	0.228516		0.261269	0.199084	0.190356		0.215382	0.333537	0.309738		0.29762	0.419248	0.382315
-0.775	0.175594	0.24245	0.229628		0.256787	0.198994	0.190274		0.221094	0.331922	0.308345		0.303423	0.424559	0.386726
-0.77	0.176212	0.244159	0.23116		0.252041	0.198897	0.190186		0.226564	0.330151	0.306816		0.308687	0.429884	0.391139
-0.765	0.176457	0.246273	0.233054		0.247027	0.198791	0.190089		0.231819	0.328194	0.305125		0.31331	0.435129	0.395476
-0.76	0.176335	0.248699	0.235225		0.241738	0.198676	0.189983		0.23688	0.32603	0.303254		0.317208	0.440222	0.399677
-0.755	0.175848	0.251295	0.237546		0.236172	0.198548	0.189867		0.241754	0.323651	0.301195		0.320319	0.445111	0.403702
-0.75	0.174993	0.253945	0.239913		0.23033	0.19841	0.18974		0.246433	0.321057	0.298948		0.322607	0.449773	0.407533
-0.745	0.173759	0.256532	0.242221		0.224213	0.198265	0.189607		0.250894	0.318268	0.296528		0.324059	0.454213	0.411174
-0.74	0.172128	0.259007	0.244426		0.217827	0.198117	0.189473		0.255105	0.31532	0.293968		0.324688	0.458439	0.414633
-0.735	0.170076	0.261372	0.246531		0.211179	0.197974	0.189341		0.259032	0.312273	0.291318		0.324523	0.462477	0.417934
-0.73	0.16757	0.26367	0.248574		0.204281	0.197838	0.189217		0.262645	0.309208	0.288649		0.323609	0.466348	0.421091
-0.725	0.164572	0.265991	0.250636		0.197142	0.19771	0.1891		0.265925	0.306221	0.286044		0.321999	0.470082	0.424133
-0.72	0.16104	0.268416	0.252788		0.189774	0.197588	0.188988		0.268868	0.303413	0.283592		0.319744	0.473718	0.42709
-0.715	0.156932	0.271019	0.255095		0.182192	0.197465	0.188876		0.271489	0.300875	0.281375		0.316896	0.477301	0.43
-0.71	0.152206	0.27383	0.257584		0.174408	0.197337	0.188758		0.273817	0.29868	0.279454		0.313497	0.480901	0.432919
-0.705	0.146827	0.276831	0.260238		0.166436	0.197194	0.188628		0.275889	0.296866	0.277865		0.309592	0.484586	0.435903
-0.7	0.140768	0.279958	0.262999		0.158292	0.197029	0.188477		0.277743	0.295435	0.276611		0.305218	0.488441	0.439019
-0.695	0.134008	0.283104	0.265773		0.149991	0.196834	0.188298		0.279412	0.29436	0.275668		0.300421	0.492535	0.442323
-0.69	0.126535	0.286144	0.26845		0.141552	0.196599	0.188084		0.280914	0.29359	0.274993		0.295253	0.496931	0.445864
-0.685	0.118342	0.288946	0.270915		0.13299	0.196319	0.187827		0.282249	0.293068	0.274535		0.289776	0.501662	0.449668
-0.68	0.109427	0.291397	0.273069		0.124326	0.195991	0.187527		0.283397	0.292743	0.27425		0.284064	0.506732	0.453737
-0.675	0.0997866	0.293407	0.274833		0.115574	0.195615	0.187182		0.284319	0.292582	0.274109		0.278203	0.512106	0.45804
-0.67	0.0894161	0.294924	0.276163		0.106751	0.1952	0.186802		0.284963	0.292575	0.274103		0.272282	0.517705	0.462513
-0.665	0.07831	0.295925	0.277041		0.0978684	0.194757	0.186397		0.285271	0.292732	0.274241		0.266389	0.523416	0.467064
-0.66	0.0664622	0.296419	0.277474		0.088934	0.194303	0.185981		0.285189	0.293073	0.27454		0.260608	0.529089	0.471575
-0.655	0.0538691	0.296437	0.27749		0.0799498	0.193855	0.18557		0.284671	0.293611	0.275012		0.255003	0.534552	0.475909
-0.65	0.040533	0.296025	0.277128		0.0709119	0.193426	0.185177		0.283694	0.294341	0.275652		0.249626	0.539618	0.479919
-0.645	0.0264662	0.295237	0.276437		0.0618098	0.19303	0.184814		0.282256	0.295226	0.276428		0.24451	0.544091	0.483453
-0.64	0.0116921	0.294127	0.275465		0.0526268	0.192673	0.184487		0.280385	0.296204	0.277285		0.239674	0.547772	0.486356
-0.635	-0.00375328	0.292751	0.274257		0.0433417	0.192358	0.184198		0.278136	0.297192	0.278151		0.235124	0.550467	0.488479
-0.63	-0.0198262	0.291153	0.272854		0.0339296	0.19208	0.183943		0.275587	0.298107	0.278952		0.230864	0.551994	0.489681
-0.625	-0.0364778	0.289376	0.271293		0.0243648	0.19183	0.183714		0.272837	0.29888	0.279629		0.2269	0.552199	0.489842
-0.62	-0.0536633	0.287454	0.269603		0.0146235	0.191596	0.183499		0.270001	0.299475	0.28015		0.223241	0.550979	0.488882
-0.615	-0.071347	0.285424	0.267816		0.00468646	0.191358	0.183281		0.267195	0.29989	0.280513		0.219907	0.548286	0.486761
-0.61	-0.0895086	0.283326	0.265969		-0.00545848	0.1911	0.183044		0.264538	0.300166	0.280754		0.21692	0.544156	0.483504
-0.605	-0.108145	0.281213	0.264106		-0.0158137	0.190804	0.182772		0.262136	0.300371	0.280934		0.214307	0.53869	0.479185
-0.6	-0.127271	0.279144	0.262281		-0.0263705	0.190457	0.182454		0.260079	0.300595	0.281129		0.21209	0.532057	0.47393
-0.595	-0.146908	0.277188	0.260553		-0.037109	0.190055	0.182085		0.258436	0.30093	0.281422		0.210284	0.524449	0.467886
-0.59	-0.167086	0.275399	0.258971		-0.0479981	0.1896	0.181667		0.257251	0.301459	0.281885		0.208889	0.516065	0.461204
-0.585	-0.187823	0.273811	0.257567		-0.0589979	0.189103	0.181212		0.256542	0.302245	0.282572		0.207885	0.507084	0.454019
-0.58	-0.209121	0.272419	0.256335		-0.0700621	0.188586	0.180736		0.256302	0.303322	0.283513		0.207236	0.497649	0.446442
-0.575	-0.230963	0.271162	0.255222		-0.0811418	0.188074	0.180266		0.256501	0.304693	0.284711		0.206888	0.487886	0.438571
-0.57	-0.2533	0.269926	0.254127		-0.0921882	0.187598	0.179829		0.257095	0.306332	0.286141		0.206775	0.477915	0.430498
-0.565	-0.276062	0.268545	0.252902		-0.103156	0.187189	0.179453		0.258026	0.308186	0.287758		0.206822	0.467877	0.422338
-0.56	-0.299161	0.266828	0.251379		-0.114008	0.186875	0.179164		0.259229	0.310186	0.289501		0.206959	0.457941	0.414227
-0.555	-0.322498	0.264583	0.249385		-0.124711	0.186676	0.178981		0.260638	0.312247	0.291296		0.207121	0.448305	0.406327
-0.55	-0.345978	0.261659	0.246786		-0.135242	0.1866	0.178912		0.26219	0.314283	0.293066		0.207264	0.439164	0.398805
-0.545	-0.369521	0.257984	0.243515		-0.145586	0.186647	0.178955		0.263829	0.316203	0.294735		0.207364	0.430695	0.39181
-0.54	-0.393066	0.253587	0.239594		-0.155731	0.186806	0.179101		0.265505	0.317917	0.296224		0.207426	0.423023	0.385451
-0.535	-0.41658	0.248621	0.235156		-0.165671	0.187063	0.179337		0.26718	0.319346	0.297463		0.207479	0.416209	0.379787
-0.53	-0.440055	0.243342	0.230428		-0.1754	0.1874	0.179647		0.268829	0.320418	0.298393		0.207583	0.410264	0.374831
-0.525	-0.463505	0.238093	0.225715		-0.184914	0.187804	0.180018		0.270436	0.321084	0.298971		0.207813	0.405143	0.370552
-0.52	-0.486956	0.233233	0.221344		-0.194206	0.18826	0.180437		0.272	0.321315	0.299171		0.208261	0.400781	0.3669
-0.515	-0.510441	0.229101	0.217618		-0.20327	0.188756	0.180893		0.273535	0.321116	0.298998		0.209018	0.397092	0.363806
-0.51	-0.533986	0.225941	0.214766		-0.212097	0.189273	0.181368		0.275065	0.320513	0.298476		0.210172	0.393991	0.361202
-0.505	-0.557606	0.223881	0.212903		-0.220677	0.189792	0.181844		0.276629	0.31956	0.297649		0.211799	0.391398	0.359022
-0.5	-0.581295	0.222927	0.21204		-0.229002	0.190286	0.182298		0.278272	0.318321	0.296574		0.213952	0.389248	0.357213
-0.495	-0.605028	0.222973	0.212082		-0.23706	0.190733	0.182707		0.280045	0.316862	0.295308		0.216665	0.387499	0.355739
-0.49	-0.628763	0.223852	0.212877		-0.244843	0.191109	0.183053		0.281997	0.315242	0.2939		0.219949	0.386127	0.354582
-0.485	-0.652441	0.225355	0.214236		-0.25234	0.191403	0.183323		0.284171	0.3135	0.292385		0.223797	0.385133	0.353744
-0.48	-0.675994	0.22728	0.215975		-0.259541	0.19161	0.183512		0.286598	0.311659	0.290783		0.228194	0.384523	0.353229
-0.475	-0.699353	0.229446	0.21793		-0.266435	0.191735	0.183627		0.289289	0.309722	0.289096		0.233118	0.384305	0.353046
-0.47	-0.722454	0.231713	0.219974		-0.273008	0.191795	0.183682		0.292237	0.307687	0.287323		0.238553	0.384474	0.353188
-0.465	-0.74524	0.233994	0.222028		-0.279247	0.191815	0.1837		0.295416	0.305551	0.285459		0.24449	0.384999	0.353631
-0.46	-0.767672	0.236244	0.224053		-0.285137	0.191824	0.183709		0.298782	0.303322	0.283513		0.250933	0.385832	0.354334
-0.455	-0.789722	0.23846	0.226046		-0.290661	0.191854	0.183736		0.302285	0.301019	0.2815		0.257892	0.38689	0.355225
-0.45	-0.811379	0.240663	0.228024		-0.295806	0.191928	0.183804		0.305873	0.298677	0.279451		0.265382	0.388084	0.356232
-0.445	-0.832643	0.242883	0.230016		-0.30056	0.192059	0.183924		0.309503	0.296335	0.2774		0.273418	0.389307	0.357262
-0.44	-0.853522	0.245162	0.232059		-0.304916	0.192244	0.184094		0.313152	0.294031	0.275381		0.282002	0.390475	0.358245
-0.435	-0.874029	0.247551	0.234198		-0.308874	0.192467	0.184298		0.31682	0.291796	0.273419		0.29112	0.391511	0.359117
-0.43	-0.894172	0.250129	0.236504		-0.312438	0.192701	0.184513		0.320535	0.289649	0.271533		0.300737	0.392387	0.359854
-0.425	-0.913959	0.253003	0.239072		-0.315624	0.192915	0.184709		0.324354	0.287599	0.269731		0.310792	0.393113	0.360464
-0.42	-0.933387	0.256308	0.242021		-0.31845	0.19308	0.18486		0.328355	0.285654	0.268019		0.321207	0.393737	0.360989
-0.415	-0.952444	0.260179	0.245469		-0.320941	0.193174	0.184946		0.332634	0.283826	0.26641		0.331885	0.394353	0.361506
-0.41	-0.97111	0.264713	0.249501		-0.323125	0.193186	0.184957		0.337287	0.282133	0.264917		0.342721	0.395066	0.362105
-0.405	-0.989361	0.269923	0.254124		-0.325027	0.193114	0.184892		0.342405	0.280599	0.263564		0.353609	0.395997	0.362887
-0.4	-1.00717	0.275712	0.259249		-0.326669	0.192969	0.184759		0.348057	0.279249	0.262373		0.364447	0.397255	0.363943
-0.395	-1.02453	0.281868	0.264684		-0.328064	0.19277	0.184576		0.354283	0.278104	0.261362		0.375141	0.398923	0.365343
-0.39	-1.04143	0.288092	0.270164		-0.329216	0.192541	0.184366		0.361084	0.277169	0.260536		0.385609	0.40105	0.367126
-0.385	-1.05788	0.294048	0.275395		-0.330112	0.19231	0.184154		0.36842	0.276438	0.25989		0.395774	0.403638	0.369293
-0.38	-1.07391	0.299424	0.280105		-0.33073	0.192104	0.183965		0.376207	0.275887	0.259404		0.405565	0.406645	0.371808
-0.375	-1.08955	0.303982	0.28409		-0.33103	0.19194	0.183815		0.38432	0.275486	0.259049		0.414909	0.409977	0.374591
-0.37	-1.10486	0.307602	0.287249		-0.330969	0.19183	0.183714		0.392602	0.275196	0.258792		0.423729	0.413504	0.377534
-0.365	-1.11988	0.310287	0.289589		-0.330496	0.19177	0.183659		0.400868	0.274978	0.258599		0.431943	0.417052	0.380488
-0.36	-1.13466	0.312164	0.291223		-0.329564	0.191751	0.183641		0.40892	0.274796	0.258438		0.43946	0.420426	0.383294
-0.355	-1.14922	0.313452	0.292344		-0.328135	0.191753	0.183643		0.416557	0.274612	0.258275		0.446192	0.42343	0.385789
-0.35	-1.16357	0.314421	0.293186		-0.326187	0.19176	0.183649		0.423586	0.274398	0.258086		0.45205	0.425908	0.387844
-0.345	-1.17769	0.315347	0.293991		-0.323719	0.191756	0.183646		0.429838	0.274127	0.257847		0.456964	0.427782	0.389398
-0.34	-1.19157	0.316461	0.294959		-0.32075	0.191735	0.183627		0.435173	0.273788	0.257546		0.460881	0.429088	0.39048
-0.335	-1.20516	0.317917	0.296223		-0.317325	0.191698	0.183593		0.439491	0.273379	0.257184		0.46378	0.429983	0.39122
-0.33	-1.21844	0.319765	0.297827		-0.313509	0.191656	0.183555		0.442733	0.272921	0.256779		0.465675	0.430713	0.391824
-0.325	-1.23137	0.321954	0.299725		-0.30938	0.191627	0.183528		0.444887	0.272454	0.256366		0.466613	0.431562	0.392527
-0.32	-1.24396	0.324349	0.301799		-0.305026	0.191627	0.183528		0.445979	0.272035	0.255995		0.466675	0.432772	0.393527
-0.315	-1.25621	0.326766	0.303891		-0.300538	0.191669	0.183567		0.446071	0.271731	0.255726		0.46597	0.434478	0.394938
-0.31	-1.26817	0.329014	0.305834		-0.295999	0.191753	0.183644		0.445251	0.271606	0.255615		0.464619	0.436687	0.396762
-0.305	-1.27989	0.33094	0.307498		-0.291487	0.191864	0.183745		0.443622	0.271705	0.255703		0.462743	0.439282	0.398902
-0.3	-1.29145	0.332448	0.308799		-0.287061	0.191971	0.183844		0.441288	0.272047	0.256006		0.460452	0.442068	0.401198
-0.295	-1.3029	0.333515	0.309719		-0.282773	0.192034	0.183901		0.438348	0.272611	0.256505		0.457832	0.444822	0.403465
-0.29	-1.3143	0.334188	0.3103		-0.278658	0.192008	0.183878		0.43488	0.273343	0.257153		0.454932	0.447334	0.40553
-0.285	-1.32568	0.334553	0.310614		-0.274747	0.191859	0.18374		0.430939	0.274162	0.257878		0.451761	0.44943	0.407252
-0.28	-1.33706	0.334717	0.310755		-0.271064	0.191564	0.18347		0.426546	0.27498	0.258601		0.448292	0.450988	0.40853
-0.275	-1.34842	0.334771	0.310802		-0.267633	0.191128	0.18307		0.421692	0.275716	0.259252		0.444465	0.451935	0.409307
-0.27	-1.35972	0.334776	0.310807		-0.264481	0.190576	0.182563		0.416333	0.276313	0.25978		0.440198	0.45227	0.409582
-0.265	-1.37093	0.334748	0.310782		-0.261637	0.189954	0.181992		0.410398	0.276749	0.260165		0.435399	0.452056	0.409406
-0.26	-1.38201	0.334663	0.310709		-0.259135	0.189322	0.181413		0.403792	0.277034	0.260417		0.429985	0.451438	0.408899
-0.255	-1.39294	0.334477	0.310549		-0.257007	0.188746	0.180884		0.396401	0.277213	0.260575		0.42389	0.450615	0.408224
-0.25	-1.4037	0.334148	0.310265		-0.255287	0.188285	0.18046		0.388106	0.277343	0.26069		0.417075	0.449836	0.407584
-0.245	-1.41435	0.333662	0.309846		-0.254003	0.187984	0.180184		0.378787	0.277492	0.260822		0.409532	0.449328	0.407168
-0.24	-1.42492	0.33305	0.309318		-0.253181	0.187868	0.180077		0.368335	0.277721	0.261023		0.401282	0.449285	0.407132
-0.235	-1.43552	0.332395	0.308753		-0.252839	0.187935	0.180139		0.356657	0.278073	0.261335		0.392367	0.449806	0.40756
-0.23	-1.44625	0.331824	0.308261		-0.252997	0.188162	0.180347		0.343685	0.278576	0.261779		0.38284	0.450891	0.40845
-0.225	-1.45721	0.331479	0.307963		-0.253674	0.188503	0.180661		0.329378	0.279232	0.262358		0.372749	0.452443	0.409723
-0.22	-1.46852	0.331492	0.307974		-0.254892	0.188902	0.181026		0.313723	0.280025	0.263058		0.362126	0.454286	0.411234
-0.215	-1.48028	0.331951	0.30837		-0.256686	0.189295	0.181388		0.296735	0.280927	0.263854		0.350977	0.456201	0.412802
-0.21	-1.49254	0.332879	0.309171		-0.2591	0.189628	0.181693		0.278446	0.281898	0.26471		0.339273	0.457958	0.41424
-0.205	-1.50535	0.334233	0.310338		-0.262191	0.189856	0.181903		0.258906	0.282899	0.265593		0.326954	0.459349	0.415378
-0.2	-1.51872	0.335901	0.311776		-0.266029	0.189954	0.181993		0.238164	0.283896	0.266471		0.313933	0.460208	0.41608
-0.195	-1.53262	0.337734	0.313354		-0.270689	0.189915	0.181957		0.216263	0.284863	0.267322		0.300107	0.460434	0.416265
-0.19	-1.54701	0.339554	0.31492		-0.27625	0.189753	0.181808		0.193232	0.285785	0.268135		0.285368	0.459988	0.4159
-0.185	-1.56182	0.341183	0.316321		-0.282784	0.189495	0.181571		0.169073	0.286658	0.268903		0.269621	0.458895	0.415007
-0.18	-1.57699	0.342465	0.317423		-0.290349	0.189177	0.18128		0.14376	0.287485	0.26963		0.252794	0.457223	0.413639
-0.175	-1.59246	0.343286	0.318128		-0.298988	0.18884	0.18097		0.117239	0.28827	0.270321		0.234849	0.45507	0.411876
-0.17	-1.60816	0.343591	0.31839		-0.30872	0.188521	0.180677		0.089428	0.28902	0.27098		0.215785	0.452536	0.4098
-0.165	-1.62406	0.343402	0.318228		-0.31954	0.188246	0.180424		0.060227	0.289738	0.271611		0.195637	0.449716	0.407486
-0.16	-1.64015	0.342812	0.317721		-0.331425	0.188029	0.180225		0.0295242	0.290422	0.272212		0.174474	0.44669	0.405
-0.155	-1.65642	0.341974	0.317001		-0.344335	0.187871	0.180079		-0.00278969	0.291066	0.272778		0.15238	0.443519	0.402393
-0.15	-1.67288	0.341065	0.316219		-0.358224	0.187758	0.179976		-0.0368115	0.29166	0.273299		0.129453	0.44026	0.399708
-0.145	-1.68956	0.34025	0.315519		-0.373047	0.187669	0.179894		-0.0726125	0.292186	0.273761		0.105781	0.436957	0.396984
-0.14	-1.70648	0.339644	0.314998		-0.38877	0.187584	0.179816		-0.11023	0.292623	0.274145		0.0814415	0.43366	0.394261
-0.135	-1.72366	0.339293	0.314696		-0.405372	0.187484	0.179725		-0.149661	0.29295	0.274432		0.0564893	0.43042	0.391582
-0.13	-1.7411	0.339177	0.314596		-0.422858	0.187365	0.179615		-0.190858	0.293143	0.274601		0.030956	0.427298	0.388997
-0.125	-1.75882	0.339226	0.314638		-0.441253	0.187232	0.179493		-0.23373	0.293186	0.274639		0.0048544	0.424365	0.386565
-0.12	-1.7768	0.339355	0.314749		-0.460602	0.187106	0.179377		-0.27815	0.293071	0.274538		-0.0218178	0.421695	0.384349
-0.115	-1.79502	0.339483	0.314859		-0.480967	0.187014	0.179293		-0.323957	0.292798	0.274298		-0.0490659	0.419353	0.382402
-0.11	-1.81344	0.339553	0.31492		-0.502414	0.186985	0.179265		-0.37097	0.292378	0.27393		-0.0768911	0.417367	0.38075
-0.105	-1.83204	0.339532	0.314901		-0.525012	0.187036	0.179312		-0.419	0.291825	0.273445		-0.105282	0.415713	0.379374
-0.1	-1.85077	0.339405	0.314792		-0.548817	0.187166	0.179432		-0.467858	0.291152	0.272853		-0.134208	0.414298	0.378195
-0.095	-1.86961	0.339164	0.314585		-0.57387	0.187352	0.179603		-0.517368	0.290364	0.272161		-0.163621	0.412969	0.377087
-0.09	-1.88853	0.338808	0.314278		-0.600188	0.187545	0.17978		-0.567377	0.289457	0.271364		-0.193458	0.41154	0.375895
-0.085	-1.9075	0.338315	0.313854		-0.627763	0.187678	0.179903		-0.617761	0.288418	0.270451		-0.223647	0.409838	0.374476
-0.08	-1.92651	0.337661	0.313292		-0.656562	0.187681	0.179905		-0.66843	0.28723	0.269406		-0.25412	0.407745	0.372727
-0.075	-1.94554	0.336798	0.312548		-0.686528	0.187489	0.179728		-0.719326	0.285877	0.268215		-0.284819	0.405218	0.370615
-0.07	-1.96457	0.335665	0.311572		-0.717586	0.187063	0.179337		-0.770424	0.284348	0.266869		-0.315706	0.402303	0.368175
-0.065	-1.98357	0.334194	0.310305		-0.749646	0.186395	0.178723		-0.821724	0.282649	0.265372		-0.346766	0.399106	0.365496
-0.06	-2.00252	0.33231	0.30868		-0.782612	0.185513	0.177912		-0.873245	0.280799	0.263741		-0.378008	0.395774	0.3627
-0.055	-2.02138	0.329953	0.306646		-0.816382	0.184476	0.176958		-0.92501	0.278832	0.262005		-0.409459	0.392435	0.359894
-0.05	-2.04012	0.327071	0.304155		-0.850858	0.183367	0.175938		-0.97704	0.276793	0.260204		-0.441155	0.389195	0.357168
-0.045	-2.05868	0.323637	0.301183		-0.885945	0.18228	0.174937		-1.02934	0.274732	0.258382		-0.473132	0.386097	0.354557
-0.04	-2.07703	0.319636	0.297715		-0.921553	0.181306	0.174039		-1.0819	0.27269	0.256575		-0.50541	0.383145	0.352066
-0.035	-2.09513	0.315065	0.293746		-0.957601	0.18052	0.173315		-1.13467	0.270698	0.254811		-0.537992	0.380303	0.349665
-0.03	-2.11293	0.309936	0.289283		-0.994007	0.179973	0.17281		-1.18757	0.268755	0.253089		-0.570852	0.377528	0.347318
-0.025	-2.13038	0.304257	0.28433		-1.0307	0.179678	0.172539		-1.24047	0.266832	0.251383		-0.603942	0.374783	0.344994
-0.02	-2.14746	0.298061	0.278912		-1.0676	0.179612	0.172477		-1.29324	0.264868	0.249639		-0.637194	0.372051	0.342678
-0.015	-2.16412	0.291381	0.273054		-1.10464	0.179712	0.17257		-1.34569	0.262787	0.247789		-0.670528	0.369333	0.340371
-0.01	-2.1803	0.284275	0.266805		-1.14175	0.179888	0.172733		-1.39761	0.260509	0.245763		-0.703867	0.366643	0.338085
-0.005	-2.19595	0.276817	0.260225		-1.17886	0.180032	0.172865		-1.44882	0.25798	0.243511		-0.737145	0.364	0.335837
0	-2.21103	0.269101	0.253395		-1.21588	0.18004	0.172872		-1.49908	0.255183	0.241017		-0.77032	0.36142	0.33364
0.005	-2.22545	0.261243	0.246416		-1.25274	0.179822	0.172672		-1.54821	0.252145	0.238306		-0.803376	0.358925	0.331512
0.01	-2.23915	0.253373	0.239402		-1.28937	0.17933	0.172218		-1.59603	0.248933	0.235435		-0.836324	0.356537	0.329474
0.015	-2.25206	0.245651	0.232496		-1.32568	0.178552	0.1715		-1.64236	0.245632	0.23248		-0.869201	0.354305	0.327568
0.02	-2.26412	0.238241	0.225849		-1.36161	0.17752	0.170548		-1.6871	0.242325	0.229515		-0.902057	0.352301	0.325854
0.025	-2.27527	0.231306	0.219607		-1.39706	0.176299	0.169421		-1.73014	0.239058	0.226583		-0.934946	0.350627	0.324422
0.03	-2.28546	0.225	0.213915		-1.43195	0.174977	0.1682		-1.77141	0.23585	0.223699		-0.967911	0.349405	0.323376
0.035	-2.29466	0.21942	0.208866		-1.46621	0.173647	0.16697		-1.81089	0.232665	0.220831		-1.00098	0.348759	0.322822
0.04	-2.30285	0.21463	0.204521		-1.49973	0.172391	0.165809		-1.84857	0.229451	0.217935		-1.03413	0.348782	0.322841
0.045	-2.31002	0.210626	0.200882		-1.53245	0.171274	0.164775		-1.88443	0.226144	0.214949		-1.06735	0.349522	0.323475
0.05	-2.3162	0.207383	0.19793		-1.56426	0.170331	0.163902		-1.91851	0.2227	0.211835		-1.10054	0.350957	0.324704
0.055	-2.32141	0.204854	0.195625		-1.59509	0.16957	0.163197		-1.95081	0.219106	0.208581		-1.13363	0.352995	0.326448
0.06	-2.32568	0.202998	0.193931		-1.62486	0.168968	0.162639		-1.98133	0.215396	0.205216		-1.16649	0.355477	0.328569
0.065	-2.32905	0.201775	0.192815		-1.6535	0.168481	0.162188		-2.01009	0.21164	0.201803		-1.19903	0.3582	0.330894
0.07	-2.33156	0.201143	0.192238		-1.68093	0.168051	0.16179		-2.03706	0.207939	0.198436		-1.23112	0.360934	0.333226
0.075	-2.33323	0.201037	0.192141		-1.70712	0.167616	0.161386		-2.06222	0.204408	0.195218		-1.2627	0.363457	0.335375
0.08	-2.33409	0.20136	0.192436		-1.73201	0.167123	0.16093		-2.08554	0.201161	0.192254		-1.29371	0.365574	0.337176
0.085	-2.33416	0.201986	0.193008		-1.75557	0.166542	0.16039		-2.10698	0.19829	0.189631		-1.32413	0.367138	0.338506
0.09	-2.33345	0.202771	0.193725		-1.77779	0.165864	0.159762		-2.1265	0.195871	0.187417		-1.35395	0.36807	0.339298
0.095	-2.33195	0.203574	0.194457		-1.79865	0.165108	0.15906		-2.14407	0.193947	0.185655		-1.38322	0.36835	0.339536
0.1	-2.32966	0.204272	0.195094		-1.81815	0.164309	0.158318		-2.15968	0.192542	0.184367		-1.41197	0.368031	0.339265
0.105	-2.32657	0.20478	0.195557		-1.83629	0.163506	0.157573		-2.17331	0.191659	0.183557		-1.44026	0.367214	0.338571
0.11	-2.3227	0.205052	0.195806		-1.85307	0.162732	0.156854		-2.185	0.191293	0.183222		-1.46811	0.366039	0.337572
0.115	-2.31806	0.205085	0.195836		-1.86849	0.162006	0.156179		-2.19479	0.191432	0.183349		-1.49556	0.364663	0.336401
0.12	-2.31266	0.204913	0.195679		-1.88255	0.161328	0.155549		-2.20273	0.192061	0.183926		-1.52261	0.363249	0.335198
0.125	-2.30656	0.204601	0.195395		-1.89523	0.160684	0.154951		-2.2089	0.19316	0.184933		-1.54925	0.361948	0.334089
0.13	-2.2998	0.204235	0.19506		-1.90654	0.160053	0.154364		-2.21339	0.194698	0.186343		-1.57545	0.360891	0.333189
0.135	-2.29243	0.203896	0.194751		-1.91645	0.159412	0.153767		-2.21629	0.196634	0.188116		-1.60119	0.360185	0.332587
0.14	-2.2845	0.203648	0.194525		-1.92495	0.158743	0.153145		-2.2177	0.198907	0.190195		-1.62644	0.359897	0.332342
0.145	-2.27609	0.203507	0.194397		-1.93201	0.158039	0.152489		-2.2177	0.201443	0.192512		-1.6512	0.360057	0.332478
0.15	-2.26723	0.203445	0.194339		-1.93762	0.157302	0.151804		-2.21635	0.204156	0.194988		-1.67546	0.360644	0.332979
0.155	-2.25796	0.203378	0.194279		-1.94177	0.156548	0.151101		-2.21372	0.206956	0.197541		-1.69925	0.361597	0.33379
0.16	-2.24831	0.203202	0.194118		-1.94445	0.155797	0.150401		-2.20985	0.209756	0.20009		-1.72263	0.362811	0.334824
0.165	-2.2383	0.202808	0.193758		-1.94567	0.155077	0.14973		-2.20476	0.212481	0.202568		-1.74564	0.364164	0.335976
0.17	-2.22794	0.202118	0.193129		-1.94543	0.154417	0.149115		-2.19846	0.21507	0.20492		-1.76834	0.365525	0.337135
0.175	-2.21723	0.201109	0.192207		-1.94377	0.153841	0.148577		-2.19095	0.217488	0.207114		-1.79078	0.366781	0.338203
0.18	-2.20619	0.199818	0.191027		-1.94071	0.153367	0.148136		-2.18222	0.219718	0.209136		-1.81298	0.367845	0.339107
0.185	-2.19483	0.198343	0.189679		-1.93628	0.153006	0.147799		-2.17227	0.221769	0.210993		-1.83496	0.368665	0.339804
0.19	-2.18315	0.196825	0.188291		-1.93053	0.152758	0.147567		-2.16109	0.223664	0.212707		-1.8567	0.369227	0.340281
0.195	-2.17117	0.195422	0.187006		-1.92351	0.152614	0.147433		-2.14868	0.225438	0.214311		-1.87814	0.369544	0.34055
0.2	-2.15893	0.194279	0.185959		-1.91526	0.152557	0.147379		-2.13506	0.227132	0.215842		-1.89923	0.369652	0.340642
0.205	-2.14646	0.193507	0.185252		-1.90583	0.152564	0.147386		-2.12026	0.22879	0.217338		-1.91992	0.369599	0.340597
0.21	-2.13379	0.193168	0.184941		-1.89525	0.152612	0.147431		-2.10433	0.230452	0.218837		-1.94015	0.369438	0.34046
0.215	-2.12097	0.193266	0.185031		-1.88357	0.15268	0.147494		-2.08732	0.232157	0.220374		-1.9599	0.369219	0.340274
0.22	-2.10804	0.193759	0.185483		-1.87083	0.152752	0.147561		-2.06934	0.233933	0.221974		-1.97917	0.368984	0.340075
0.225	-2.09506	0.194568	0.186223		-1.85706	0.152822	0.147627		-2.05049	0.235794	0.223648		-1.99799	0.368761	0.339885
0.23	-2.08209	0.195594	0.187164		-1.84231	0.152893	0.147693		-2.03089	0.237729	0.225389		-2.01642	0.368553	0.339709
0.235	-2.06919	0.19674	0.188212		-1.82661	0.152972	0.147766		-2.01068	0.239708	0.227167		-2.03454	0.368344	0.339531
0.24	-2.05643	0.197912	0.189285		-1.81001	0.15307	0.147858		-1.99001	0.241674	0.228932		-2.05245	0.368081	0.339307
0.245	-2.0439	0.199039	0.190315		-1.79256	0.153197	0.147976		-1.96901	0.243557	0.230621		-2.07022	0.367696	0.33898
0.25	-2.03165	0.20006	0.191249		-1.77432	0.153359	0.148128		-1.94783	0.245279	0.232164		-2.08792	0.367092	0.338467
0.255	-2.01976	0.200936	0.192048		-1.75533	0.153559	0.148314		-1.92659	0.246772	0.233501		-2.10559	0.366166	0.33768
0.26	-2.00829	0.201631	0.192684		-1.73567	0.153791	0.148531		-1.9054	0.247986	0.234588		-2.12321	0.364832	0.336545
0.265	-1.99727	0.202126	0.193136		-1.71542	0.154047	0.148769		-1.88435	0.248906	0.235411		-2.14077	0.363018	0.335001
0.27	-1.98672	0.202405	0.19339		-1.69463	0.154312	0.149016		-1.86351	0.24955	0.235986		-2.15819	0.360711	0.333035
0.275	-1.97664	0.202462	0.193442		-1.6734	0.154572	0.149259		-1.84292	0.249971	0.236363		-2.17539	0.357949	0.33068
0.28	-1.96701	0.202302	0.193296		-1.65181	0.154814	0.149485		-1.8226	0.250248	0.236611		-2.19227	0.354838	0.328023
0.285	-1.95778	0.201938	0.192964		-1.62992	0.155028	0.149684		-1.80258	0.250474	0.236813		-2.20872	0.351528	0.325193
0.29	-1.94892	0.201394	0.192467		-1.60782	0.155207	0.149851		-1.78287	0.250735	0.237046		-2.22467	0.348185	0.32233
0.295	-1.94035	0.200695	0.191829		-1.58556	0.155351	0.149985		-1.76347	0.251101	0.237373		-2.24003	0.344954	0.319559
0.3	-1.93203	0.199873	0.191078		-1.56321	0.155462	0.150089		-1.74441	0.251614	0.237831		-2.25476	0.341927	0.31696
0.305	-1.92391	0.198964	0.190246		-1.54081	0.155553	0.150174		-1.7257	0.252279	0.238426		-2.26884	0.339144	0.314568
0.31	-1.91596	0.198012	0.189376		-1.5184	0.155638	0.150253		-1.70737	0.253075	0.239136		-2.28224	0.336613	0.312389
0.315	-1.90816	0.197075	0.188519		-1.49599	0.155737	0.150345		-1.68946	0.253949	0.239916		-2.29498	0.33436	0.310447
0.32	-1.90051	0.196227	0.187742		-1.4736	0.155875	0.150473		-1.67201	0.254837	0.240709		-2.30706	0.332469	0.308817
0.325	-1.89302	0.195548	0.187122		-1.45125	0.156072	0.150657		-1.65505	0.255664	0.241446		-2.31849	0.331104	0.307639
0.33	-1.88573	0.195122	0.186731		-1.42893	0.156347	0.150913		-1.63863	0.256362	0.242069		-2.32926	0.330467	0.30709
0.335	-1.87868	0.195011	0.18663		-1.40667	0.156707	0.151249		-1.62276	0.25687	0.242522		-2.33938	0.330742	0.307326
0.34	-1.8719	0.195254	0.186852		-1.38446	0.15715	0.151661		-1.60746	0.257152	0.242773		-2.34883	0.332008	0.30842
0.345	-1.86542	0.195851	0.187399		-1.36234	0.157662	0.152139		-1.59272	0.25719	0.242807		-2.35763	0.334198	0.310308
0.35	-1.85928	0.19677	0.18824		-1.34032	0.158226	0.152664		-1.57851	0.257	0.242637		-2.36577	0.337088	0.312798
0.355	-1.85348	0.197954	0.189323		-1.31844	0.15882	0.153216		-1.5648	0.25662	0.242299		-2.37327	0.340336	0.315593
0.36	-1.84803	0.199334	0.190585		-1.29673	0.159424	0.153778		-1.55152	0.25612	0.241854		-2.38015	0.343557	0.31836
0.365	-1.84289	0.200836	0.191958		-1.27523	0.160022	0.154334		-1.5386	0.255586	0.241377		-2.38647	0.346384	0.320786
0.37	-1.83802	0.202395	0.193381		-1.25398	0.160604	0.154876		-1.52597	0.255111	0.240953		-2.39227	0.348541	0.322636
0.375	-1.83338	0.20395	0.194801		-1.23301	0.161165	0.155397		-1.51357	0.254785	0.240662		-2.39762	0.349872	0.323775
0.38	-1.8289	0.205452	0.19617		-1.21233	0.161705	0.1559		-1.50132	0.254676	0.240565		-2.40258	0.350369	0.324201
0.385	-1.82453	0.206854	0.197448		-1.19197	0.16223	0.156387		-1.48919	0.254822	0.240695		-2.40718	0.350168	0.324029
0.39	-1.82022	0.208112	0.198594		-1.1719	0.162746	0.156867		-1.47714	0.25522	0.24105		-2.41147	0.349532	0.323484
0.395	-1.81594	0.209185	0.19957		-1.15214	0.163265	0.157349		-1.46517	0.255824	0.241589		-2.41545	0.348803	0.32286
0.4	-1.81166	0.210031	0.200341		-1.13267	0.163799	0.157845		-1.4533	0.256548	0.242234		-2.41913	0.348344	0.322467
0.405	-1.80739	0.210614	0.200871		-1.11346	0.164355	0.158361		-1.44156	0.257275	0.242883		-2.42248	0.348476	0.322579
0.41	-1.80316	0.21091	0.20114		-1.0945	0.16494	0.158904		-1.42998	0.257876	0.243418		-2.42547	0.349417	0.323386
0.415	-1.799	0.210913	0.201143		-1.07576	0.165554	0.159475		-1.41861	0.258221	0.243726		-2.42807	0.351253	0.324957
0.42	-1.79497	0.210648	0.200902		-1.05724	0.166198	0.160071		-1.40748	0.258206	0.243712		-2.43024	0.353935	0.327251
0.425	-1.7911	0.210176	0.200472		-1.03893	0.166865	0.16069		-1.39663	0.257767	0.243321		-2.43199	0.35729	0.330118
0.43	-1.78745	0.209587	0.199936		-1.02081	0.16755	0.161325		-1.38606	0.256895	0.242544		-2.43333	0.361082	0.333352
0.435	-1.78405	0.208998	0.1994		-1.00289	0.168242	0.161967		-1.37575	0.255639	0.241424		-2.43429	0.365029	0.336712
0.44	-1.78092	0.208528	0.198973		-0.985165	0.16893	0.162604		-1.36568	0.254093	0.240045		-2.43494	0.36887	0.339978
0.445	-1.77805	0.208283	0.198749		-0.967648	0.169596	0.163222		-1.35578	0.252391	0.238525		-2.43537	0.372384	0.34296
0.45	-1.77542	0.208331	0.198794		-0.950346	0.170225	0.163804		-1.34601	0.250669	0.236987		-2.43567	0.375429	0.345541
0.455	-1.77299	0.208696	0.199126		-0.933275	0.170802	0.164338		-1.33629	0.249054	0.235543		-2.43595	0.377953	0.347678
0.46	-1.77072	0.209359	0.199729		-0.91645	0.171322	0.164819		-1.32657	0.247639	0.234277		-2.43627	0.380009	0.349417
0.465	-1.76855	0.21027	0.200558		-0.899888	0.171786	0.165249		-1.31679	0.246481	0.23324		-2.4367	0.381734	0.350875
0.47	-1.76643	0.211369	0.201557		-0.883607	0.172206	0.165637		-1.30694	0.245598	0.232449		-2.43726	0.38333	0.352222
0.475	-1.76429	0.212602	0.202679		-0.867624	0.172597	0.165999		-1.29698	0.244979	0.231895		-2.4379	0.385011	0.353641
0.48	-1.76209	0.213934	0.203889		-0.85195	0.172974	0.166347		-1.28693	0.244596	0.231552		-2.43854	0.386965	0.355288
0.485	-1.75979	0.215344	0.205169		-0.836593	0.173345	0.166691		-1.27679	0.244402	0.231377		-2.43907	0.389295	0.357252
0.49	-1.75734	0.216818	0.206506		-0.821555	0.173715	0.167033		-1.26661	0.244345	0.231326		-2.43933	0.392012	0.359538
0.495	-1.75471	0.218338	0.207885		-0.806828	0.174079	0.16737		-1.25641	0.24436	0.231341		-2.43912	0.395022	0.362068
0.5	-1.7519	0.219869	0.209272		-0.792402	0.174432	0.167695		-1.24625	0.244383	0.231361		-2.43827	0.398161	0.364704
0.505	-1.74887	0.221358	0.210621		-0.778258	0.174763	0.168002		-1.23615	0.244344	0.231326		-2.43662	0.401234	0.36728
0.51	-1.74564	0.222735	0.211867		-0.764377	0.175065	0.16828		-1.22618	0.244185	0.231183		-2.43404	0.404054	0.369641
0.515	-1.74221	0.223929	0.212947		-0.750737	0.175327	0.168523		-1.21637	0.243862	0.230893		-2.43045	0.406486	0.371675
0.52	-1.73859	0.224877	0.213804		-0.737319	0.175543	0.168722		-1.20675	0.243354	0.230439		-2.42583	0.408457	0.373322
0.525	-1.73481	0.225541	0.214404		-0.724106	0.175708	0.168875		-1.19737	0.242664	0.22982		-2.42019	0.409967	0.374583
0.53	-1.73088	0.225907	0.214735		-0.711086	0.175824	0.168982		-1.18826	0.241813	0.229056		-2.41364	0.411067	0.375501
0.535	-1.72685	0.225994	0.214814		-0.69825	0.175898	0.16905		-1.17944	0.240836	0.228179		-2.40627	0.411836	0.376143
0.54	-1.72274	0.225836	0.214671		-0.685594	0.175943	0.169092		-1.17094	0.239771	0.227224		-2.39825	0.412354	0.376574
0.545	-1.71859	0.225477	0.214346		-0.673117	0.175977	0.169123		-1.16277	0.23866	0.226226		-2.3897	0.412667	0.376835
0.55	-1.71441	0.224953	0.213873		-0.660816	0.176014	0.169157		-1.15494	0.237534	0.225213		-2.38079	0.412778	0.376928
0.555	-1.71024	0.22429	0.213273		-0.648691	0.176063	0.169203		-1.14745	0.236419	0.22421		-2.37164	0.412634	0.376808
0.56	-1.70608	0.223488	0.212548		-0.63674	0.176125	0.16926		-1.14029	0.235323	0.223225		-2.36236	0.412142	0.376398
0.565	-1.70196	0.222536	0.211687		-0.624961	0.176193	0.169323		-1.13343	0.234248	0.222258		-2.35303	0.411191	0.375604
0.57	-1.69787	0.221413	0.210671		-0.613351	0.176253	0.169378		-1.12683	0.233183	0.221298		-2.34375	0.409678	0.374341
0.575	-1.69382	0.220104	0.209485		-0.60191	0.176288	0.16941		-1.12045	0.23211	0.220331		-2.33456	0.407552	0.372566
0.58	-1.68981	0.218612	0.208133		-0.590639	0.17628	0.169403		-1.11423	0.231019	0.219348		-2.32552	0.404834	0.370294
0.585	-1.68583	0.216965	0.20664		-0.579539	0.176209	0.169338		-1.10809	0.229907	0.218346		-2.31667	0.40164	0.36762
0.59	-1.68187	0.215218	0.205055		-0.568615	0.176059	0.169199		-1.10198	0.228787	0.217335		-2.30806	0.398172	0.364713
0.595	-1.67794	0.213441	0.20344		-0.55787	0.175815	0.168973		-1.09583	0.227683	0.216339		-2.29973	0.394704	0.361802
0.6	-1.67401	0.211707	0.201865		-0.547309	0.17547	0.168655		-1.08956	0.226628	0.215386		-2.29168	0.391532	0.359134
0.605	-1.67008	0.210075	0.200381		-0.53693	0.175027	0.168246		-1.08315	0.225657	0.214508		-2.28392	0.388912	0.356929
0.61	-1.66615	0.208578	0.199018		-0.526732	0.174502	0.167761		-1.07655	0.224793	0.213728		-2.27643	0.387009	0.355326
0.615	-1.66221	0.207215	0.197776		-0.516704	0.173921	0.167223		-1.06976	0.224063	0.213068		-2.26916	0.385841	0.354341
0.62	-1.65828	0.205961	0.196634		-0.506833	0.173317	0.166665		-1.06279	0.223468	0.21253		-2.26202	0.385285	0.353873
0.625	-1.65436	0.20478	0.195558		-0.497101	0.172725	0.166118		-1.0557	0.223013	0.212118		-2.25493	0.385105	0.35372
0.63	-1.65046	0.203642	0.194519		-0.487491	0.172175	0.165609		-1.04852	0.222679	0.211816		-2.24779	0.385018	0.353647
0.635	-1.64659	0.202526	0.193501		-0.477983	0.171689	0.165159		-1.04134	0.222446	0.211605		-2.2405	0.38476	0.353429
0.64	-1.64277	0.201428	0.192498		-0.468563	0.171277	0.164777		-1.03421	0.222279	0.211454		-2.23298	0.384143	0.352909
0.645	-1.639	0.200346	0.19151		-0.45922	0.17094	0.164466		-1.02721	0.222133	0.211322		-2.22516	0.383073	0.352005
0.65	-1.63525	0.199271	0.190528		-0.449951	0.170669	0.164215		-1.02039	0.22197	0.211174		-2.21704	0.381545	0.350715
0.655	-1.63152	0.198181	0.189531		-0.440753	0.170446	0.164008		-1.01377	0.221747	0.210973		-2.2086	0.379631	0.349097
0.66	-1.62777	0.197055	0.188501		-0.431631	0.170246	0.163823		-1.00738	0.221441	0.210696		-2.19989	0.377454	0.347255
0.665	-1.62395	0.195883	0.187428		-0.422589	0.170042	0.163634		-1.0012	0.221029	0.210323		-2.19095	0.375174	0.345326
0.67	-1.62	0.194696	0.186341		-0.413628	0.169811	0.16342		-0.995224	0.220499	0.209842		-2.18185	0.37297	0.343457
0.675	-1.61588	0.193572	0.185311		-0.404745	0.169536	0.163166		-0.989417	0.219832	0.209239		-2.17262	0.37102	0.341803
0.68	-1.61153	0.192634	0.184451		-0.395932	0.169217	0.16287		-0.98376	0.219007	0.208491		-2.16331	0.369456	0.340475
0.685	-1.60692	0.192015	0.183884		-0.387171	0.168865	0.162544		-0.978246	0.217998	0.207576		-2.15392	0.368357	0.339542
0.69	-1.60203	0.191822	0.183706		-0.37844	0.168505	0.162211		-0.972888	0.21678	0.206471		-2.14442	0.367684	0.33897
0.695	-1.59687	0.192099	0.183961		-0.369709	0.168167	0.161898		-0.967724	0.215346	0.20517		-2.13475	0.367318	0.338659
0.7	-1.59145	0.192806	0.184609		-0.360946	0.167879	0.16163		-0.962812	0.213715	0.20369		-2.12482	0.36703	0.338414
0.705	-1.5858	0.193828	0.185545		-0.35212	0.167661	0.161429		-0.958229	0.211942	0.202078		-2.11453	0.366588	0.338038
0.71	-1.57997	0.195004	0.186623		-0.343201	0.167526	0.161303		-0.954059	0.210111	0.200413		-2.10375	0.365731	0.33731
0.715	-1.57402	0.196156	0.187678		-0.334164	0.167473	0.161254		-0.95038	0.208331	0.198793		-2.09241	0.364318	0.336107
0.72	-1.56797	0.197142	0.18858		-0.324993	0.167495	0.161274		-0.94725	0.206713	0.197319		-2.08043	0.362261	0.334356
0.725	-1.56187	0.197858	0.189236		-0.31568	0.167576	0.161349		-0.944702	0.205351	0.196078		-2.06779	0.359588	0.332078
0.73	-1.55574	0.198277	0.189619		-0.306226	0.167695	0.161459		-0.942728	0.204303	0.195122		-2.05452	0.356439	0.329391
0.735	-1.54961	0.198424	0.189753		-0.29664	0.167826	0.161581		-0.941282	0.203581	0.194464		-2.0407	0.352966	0.326423
0.74	-1.54348	0.198384	0.189717		-0.286937	0.167944	0.16169		-0.940279	0.203151	0.194071		-2.02646	0.349394	0.323366
0.745	-1.53735	0.198275	0.189617		-0.277141	0.16803	0.161771		-0.939602	0.20294	0.193879		-2.01197	0.345901	0.320372
0.75	-1.53122	0.198226	0.189571		-0.267276	0.168076	0.161813		-0.93911	0.202854	0.193801		-1.99742	0.342684	0.317611
0.755	-1.5251	0.198352	0.189687		-0.257366	0.168085	0.161821		-0.938655	0.202792	0.193744		-1.98302	0.339885	0.315205
0.76	-1.51898	0.198735	0.190037		-0.247434	0.168075	0.161812		-0.938091	0.202663	0.193625		-1.96895	0.337634	0.313268
0.765	-1.51288	0.19941	0.190654		-0.237499	0.168071	0.161808		-0.937288	0.202385	0.193372		-1.95539	0.33602	0.311878
0.77	-1.50682	0.200363	0.191525		-0.227572	0.168101	0.161836		-0.93614	0.201903	0.192932		-1.94247	0.335087	0.311075
0.775	-1.50082	0.201535	0.192596		-0.217658	0.168189	0.161918		-0.934569	0.201177	0.192269		-1.93027	0.334827	0.310851
0.78	-1.49493	0.202848	0.193795		-0.207756	0.168352	0.162068		-0.932532	0.200189	0.191367		-1.91884	0.335161	0.311138
0.785	-1.48917	0.204208	0.195036		-0.197859	0.168595	0.162294		-0.930014	0.198938	0.190223		-1.90819	0.33595	0.311818
0.79	-1.48358	0.205543	0.196253		-0.187958	0.168916	0.162591		-0.927024	0.197443	0.188856		-1.8983	0.337014	0.312734
0.795	-1.47821	0.206802	0.197401		-0.178041	0.1693	0.162947		-0.923591	0.195748	0.187304		-1.88913	0.338156	0.313718
0.8	-1.47307	0.207978	0.198471		-0.1681	0.169725	0.163341		-0.919755	0.193914	0.185625		-1.88064	0.339211	0.314625
0.805	-1.46821	0.209103	0.199496		-0.15813	0.170165	0.163748		-0.915563	0.192027	0.183895		-1.87277	0.340064	0.315359
0.81	-1.46363	0.210238	0.200529		-0.148132	0.170587	0.164139		-0.911064	0.190181	0.182201		-1.86549	0.340678	0.315886
0.815	-1.45933	0.21146	0.20164		-0.138112	0.170967	0.16449		-0.906304	0.188475	0.180635		-1.85874	0.341072	0.316226
0.82	-1.45532	0.212825	0.202881		-0.128081	0.171282	0.164782		-0.901332	0.186996	0.179275		-1.8525	0.341309	0.316429
0.825	-1.45155	0.214356	0.204271		-0.118053	0.171526	0.165008		-0.896191	0.185809	0.178185		-1.84672	0.341442	0.316544
0.83	-1.44803	0.21602	0.205782		-0.108038	0.171706	0.165175		-0.890931	0.184956	0.1774		-1.84133	0.341501	0.316594
0.835	-1.4447	0.21774	0.207342		-0.0980455	0.17184	0.165299		-0.885602	0.184453	0.176938		-1.83628	0.341466	0.316564
0.84	-1.44154	0.219409	0.208855		-0.0880758	0.171957	0.165407		-0.880263	0.184303	0.176799		-1.83148	0.3413	0.316422
0.845	-1.43852	0.22092	0.210224		-0.0781225	0.172086	0.165526		-0.874976	0.184499	0.176979		-1.82682	0.34097	0.316138
0.85	-1.43562	0.222198	0.211381		-0.0681709	0.172252	0.16568		-0.869808	0.185037	0.177474		-1.82221	0.340476	0.315713
0.855	-1.43283	0.223215	0.212301		-0.0582002	0.172471	0.165883		-0.864826	0.185915	0.178282		-1.81753	0.33986	0.315184
0.86	-1.43014	0.223999	0.21301		-0.0481868	0.172748	0.166139		-0.860087	0.18713	0.179399		-1.81271	0.339189	0.314607
0.865	-1.42755	0.224622	0.213573		-0.038108	0.173074	0.16644		-0.855639	0.188682	0.180825		-1.80767	0.338534	0.314043
0.87	-1.42507	0.225187	0.214084		-0.0279464	0.173429	0.166769		-0.851505	0.190565	0.182553		-1.8024	0.337939	0.313531
0.875	-1.42271	0.225805	0.214643		-0.0176935	0.173788	0.1671		-0.847684	0.192773	0.184579		-1.7969	0.337433	0.313095
0.88	-1.42048	0.226575	0.215338		-0.00735177	0.174122	0.167409		-0.844144	0.195297	0.186892		-1.79121	0.337031	0.312749
0.885	-1.41839	0.227568	0.216235		0.00306451	0.174408	0.167673		-0.840828	0.198131	0.189485		-1.7854	0.336785	0.312537
0.89	-1.41643	0.228809	0.217355		0.0135305	0.174632	0.167881		-0.837651	0.201258	0.192343		-1.77954	0.33678	0.312533
0.895	-1.41461	0.230269	0.218672		0.0240134	0.174794	0.168031		-0.834518	0.204659	0.195447		-1.77371	0.337166	0.312865
0.9	-1.41293	0.231857	0.220104		0.0344765	0.174902	0.16813		-0.831323	0.208307	0.198771		-1.76795	0.338088	0.313659
0.905	-1.41139	0.233424	0.221515		0.0448828	0.174973	0.168196		-0.82797	0.212169	0.202285		-1.76227	0.339683	0.315031
0.91	-1.41001	0.234781	0.222737		0.0551992	0.175025	0.168244		-0.82438	0.21621	0.205955		-1.75665	0.341993	0.317017
0.915	-1.40882	0.235725	0.223586		0.0653985	0.175074	0.168289		-0.820497	0.220383	0.209738		-1.75103	0.344952	0.319557
0.92	-1.40782	0.236081	0.223907		0.0754614	0.175129	0.16834		-0.816298	0.224631	0.213582		-1.7453	0.348383	0.3225
0.925	-1.40707	0.235731	0.223592		0.0853758	0.175193	0.168399		-0.811786	0.228878	0.217418		-1.73935	0.352024	0.325617
0.93	-1.4066	0.234644	0.222614		0.0951355	0.175262	0.168463		-0.806989	0.233026	0.221157		-1.73307	0.355579	0.328656
0.935	-1.40643	0.232885	0.22103		0.104738	0.175331	0.168526		-0.801951	0.236969	0.224705		-1.72637	0.358766	0.331377
0.94	-1.40658	0.230609	0.218979		0.114179	0.175389	0.16858		-0.796718	0.240605	0.227972		-1.71921	0.361378	0.333604
0.945	-1.40707	0.228039	0.21666		0.123454	0.17543	0.168618		-0.791328	0.243868	0.230899		-1.71159	0.363302	0.335243
0.95	-1.40789	0.225429	0.214303		0.132553	0.175446	0.168633		-0.785803	0.246742	0.233474		-1.70358	0.364546	0.336302
0.955	-1.409	0.223024	0.212128		0.141458	0.175436	0.168623		-0.780144	0.249275	0.235741		-1.69529	0.365219	0.336874
0.96	-1.4104	0.221024	0.210318		0.150149	0.175404	0.168594		-0.774327	0.251576	0.237797		-1.68689	0.365498	0.337112
0.965	-1.41203	0.219547	0.20898		0.158598	0.175359	0.168552		-0.768311	0.2538	0.239784		-1.67856	0.365602	0.3372
0.97	-1.41387	0.218626	0.208145		0.166776	0.175315	0.168512		-0.762046	0.256125	0.241857		-1.67049	0.365736	0.337314
0.975	-1.4159	0.218199	0.207759		0.174653	0.175286	0.168485		-0.755483	0.258723	0.244173		-1.66283	0.366087	0.337612
0.98	-1.41811	0.218151	0.207715		0.182204	0.175285	0.168484		-0.748587	0.261745	0.246863		-1.65574	0.36682	0.338235
0.985	-1.42051	0.218316	0.207865		0.18941	0.175316	0.168512		-0.741349	0.265289	0.250013		-1.64927	0.368104	0.339327
0.99	-1.4231	0.218534	0.208062		0.196258	0.175378	0.16857		-0.73379	0.269393	0.253654		-1.64347	0.370127	0.341045
0.995	-1.42593	0.218659	0.208176		0.202749	0.175465	0.16865		-0.725969	0.274018	0.25775		-1.6383	0.373097	0.343565
1	-1.42901	0.21859	0.208113		0.208891	0.175563	0.168741		-0.717975	0.279051	0.262198		-1.63369	0.377217	0.347055
1.005	-1.43238	0.218273	0.207825		0.214703	0.175663	0.168833		-0.709926	0.284316	0.266841		-1.62955	0.382632	0.351633
1.01	-1.43603	0.217701	0.207307		0.220214	0.175754	0.168917		-0.701954	0.289592	0.271483		-1.62576	0.38938	0.357324
1.015	-1.43995	0.216907	0.206587		0.225456	0.175832	0.168989		-0.694195	0.294658	0.27593		-1.62219	0.397355	0.364027
1.02	-1.44413	0.215949	0.205718		0.230467	0.175896	0.169048		-0.686775	0.299312	0.280007		-1.61873	0.406283	0.371505
1.025	-1.44851	0.21489	0.204756		0.235282	0.175947	0.169095		-0.679797	0.303418	0.283597		-1.61528	0.415757	0.37941
1.03	-1.45302	0.21378	0.203749		0.239932	0.175989	0.169135		-0.673336	0.306896	0.286633		-1.61176	0.425267	0.387313
1.035	-1.45759	0.212646	0.202719		0.244442	0.176027	0.169169		-0.667427	0.309742	0.289114		-1.60809	0.434281	0.394774
1.04	-1.46213	0.211485	0.201663		0.248827	0.176064	0.169203		-0.66207	0.311998	0.291078		-1.6042	0.442292	0.401382
1.045	-1.46657	0.210274	0.200561		0.253092	0.176104	0.16924		-0.657228	0.313737	0.292592		-1.60001	0.448917	0.40683
1.05	-1.47084	0.208983	0.199387		0.257233	0.17615	0.169283		-0.65283	0.315044	0.293728		-1.59544	0.453908	0.410924
1.055	-1.47488	0.207604	0.198131		0.261239	0.176206	0.169334		-0.648784	0.315989	0.294549		-1.59042	0.457216	0.413633
1.06	-1.47864	0.206158	0.196814		0.265094	0.176272	0.169395		-0.644979	0.316626	0.295102		-1.58486	0.458952	0.415053
1.065	-1.48212	0.204718	0.1955		0.268781	0.176347	0.169465		-0.6413	0.316979	0.295409		-1.57865	0.459362	0.415389
1.07	-1.4853	0.203391	0.194291		0.272285	0.176431	0.169542		-0.637634	0.317045	0.295466		-1.57174	0.458774	0.414908
1.075	-1.48819	0.202313	0.193307		0.275596	0.176521	0.169626		-0.633878	0.316796	0.29525		-1.56405	0.457522	0.413884
1.08	-1.49082	0.201611	0.192665		0.278708	0.176617	0.169714		-0.629948	0.316188	0.294722		-1.55556	0.455906	0.412561
1.085	-1.49321	0.201373	0.192448		0.281624	0.176722	0.169811		-0.625781	0.315177	0.293843		-1.5463	0.45415	0.411123
1.09	-1.4954	0.201631	0.192684		0.284347	0.176841	0.169921		-0.62134	0.313729	0.292584		-1.53632	0.452409	0.409695
1.095	-1.49742	0.20235	0.19334		0.286887	0.17698	0.170049		-0.616614	0.311839	0.29094		-1.52574	0.450766	0.408348
1.1	-1.49929	0.203445	0.19434		0.289248	0.177145	0.170202		-0.611613	0.309539	0.288937		-1.5147	0.449271	0.407121
1.105	-1.50104	0.204803	0.195578		0.291434	0.177338	0.17038		-0.606368	0.306898	0.286635		-1.50339	0.447945	0.406032
1.11	-1.50269	0.20631	0.196952		0.293443	0.177555	0.17058		-0.600923	0.304015	0.284119		-1.492	0.446808	0.405098
1.115	-1.50423	0.207873	0.198376		0.295268	0.177786	0.170793		-0.595329	0.301006	0.281489		-1.48071	0.445868	0.404325
1.12	-1.50567	0.209424	0.199788		0.296899	0.178018	0.171008		-0.589643	0.297982	0.278843		-1.46969	0.445128	0.403716
1.125	-1.50699	0.21092	0.20115		0.298328	0.17824	0.171212		-0.583914	0.295039	0.276264		-1.45907	0.444566	0.403254
1.13	-1.50819	0.212333	0.202434		0.299549	0.178443	0.1714		-0.578187	0.292244	0.273813		-1.44896	0.444134	0.402899
1.135	-1.50926	0.213645	0.203626		0.300566	0.178627	0.171569		-0.572492	0.28963	0.271516		-1.43937	0.443765	0.402595
1.14	-1.51017	0.214838	0.20471		0.301397	0.1788	0.171729		-0.566848	0.287191	0.269372		-1.43032	0.443372	0.402271
1.145	-1.5109	0.215907	0.205679		0.302071	0.178978	0.171893		-0.561258	0.284893	0.267349		-1.42176	0.442868	0.401857
1.15	-1.51145	0.216849	0.206535		0.302635	0.179177	0.172077		-0.555714	0.282677	0.265397		-1.41362	0.442167	0.40128
1.155	-1.51178	0.217677	0.207286		0.303146	0.179415	0.172296		-0.550196	0.280469	0.26345		-1.4058	0.441193	0.400477
1.16	-1.51188	0.218414	0.207954		0.303666	0.179702	0.172561		-0.544679	0.278197	0.261445		-1.3982	0.439876	0.399392
1.165	-1.51173	0.219087	0.208564		0.304261	0.180044	0.172876		-0.539133	0.2758	0.259326		-1.39076	0.43816	0.397977
1.17	-1.51132	0.219729	0.209145		0.304988	0.180436	0.173238		-0.533535	0.273239	0.257061		-1.38339	0.436016	0.396207
1.175	-1.51063	0.220369	0.209725		0.305893	0.180869	0.173636		-0.527863	0.270503	0.254638		-1.37602	0.433451	0.394089
1.18	-1.50967	0.22104	0.210333		0.307002	0.181326	0.174058		-0.52211	0.267611	0.252073		-1.36862	0.43054	0.391682
1.185	-1.50842	0.221783	0.211005		0.308325	0.181793	0.174488		-0.516278	0.264606	0.249406		-1.36115	0.427411	0.389091
1.19	-1.50692	0.222645	0.211785		0.30985	0.182253	0.174912		-0.510386	0.261558	0.246696		-1.35355	0.424243	0.386464
1.195	-1.50518	0.223687	0.212728		0.31155	0.182693	0.175317		-0.504463	0.258551	0.244019		-1.34576	0.421219	0.383953
1.2	-1.50326	0.224976	0.213894		0.313389	0.183103	0.175695		-0.498551	0.255675	0.241457		-1.33771	0.418484	0.38168
1.205	-1.5012	0.226577	0.21534		0.315324	0.183479	0.17604		-0.492702	0.253018	0.239085		-1.32929	0.416092	0.379689
1.21	-1.49908	0.228535	0.217108		0.317316	0.183818	0.176353		-0.486969	0.250644	0.236964		-1.3204	0.413993	0.377941
1.215	-1.49697	0.230864	0.219208		0.319337	0.184125	0.176636		-0.481405	0.248588	0.235126		-1.3109	0.412029	0.376303
1.22	-1.49494	0.233537	0.221617		0.321368	0.184407	0.176895		-0.476059	0.246844	0.233565		-1.30065	0.409975	0.374589
1.225	-1.49304	0.236482	0.224267		0.323407	0.184674	0.177141		-0.470966	0.245374	0.232249		-1.28955	0.407575	0.372585
1.23	-1.49131	0.239598	0.227067		0.325465	0.184936	0.177381		-0.466149	0.24412	0.231125		-1.27747	0.404597	0.370096
1.235	-1.48978	0.24276	0.229906		0.327564	0.185201	0.177625		-0.461614	0.243022	0.230141		-1.26435	0.400864	0.36697
1.24	-1.48844	0.245848	0.232674		0.329733	0.185471	0.177873		-0.457352	0.242033	0.229253		-1.25015	0.396283	0.363127
1.245	-1.48727	0.248758	0.235278		0.332	0.185742	0.178123		-0.453336	0.241126	0.228439		-1.23488	0.39086	0.358569
1.25	-1.48621	0.251417	0.237655		0.334386	0.186004	0.178363		-0.449525	0.240294	0.227693		-1.21855	0.384717	0.353393
1.255	-1.4852	0.253794	0.239778		0.336903	0.186241	0.178581		-0.445872	0.239544	0.227019		-1.20124	0.37809	0.347794
1.26	-1.48415	0.255896	0.241653		0.339546	0.186439	0.178764		-0.442318	0.238886	0.226428		-1.18302	0.371327	0.342063
1.265	-1.48301	0.257767	0.243321		0.342295	0.186589	0.178901		-0.438804	0.238334	0.225933		-1.16401	0.364851	0.336561
1.27	-1.4817	0.259474	0.244842		0.345116	0.186689	0.178993		-0.435269	0.237909	0.22555		-1.14428	0.35913	0.331687
1.275	-1.48018	0.261097	0.246286		0.347965	0.186746	0.179046		-0.431654	0.237637	0.225306		-1.12392	0.354573	0.327797
1.28	-1.47842	0.262708	0.247719		0.35079	0.186777	0.179075		-0.427905	0.237553	0.22523		-1.10302	0.351487	0.325158
1.285	-1.47643	0.264358	0.249186		0.353544	0.186802	0.179098		-0.423978	0.237691	0.225354		-1.08163	0.349997	0.323882
1.29	-1.47425	0.266062	0.250699		0.356184	0.186844	0.179136		-0.419836	0.238075	0.225699		-1.05979	0.350044	0.323923
1.295	-1.47192	0.267791	0.252233		0.358682	0.186923	0.179209		-0.415459	0.238701	0.226262		-1.03756	0.351422	0.325102
1.3	-1.46953	0.269476	0.253727		0.361024	0.187054	0.179329		-0.41084	0.239539	0.227015		-1.01497	0.353843	0.327173
1.305	-1.46715	0.271019	0.255095		0.363213	0.187243	0.179502		-0.405991	0.240534	0.227908		-0.992063	0.357024	0.32989
1.31	-1.46488	0.272308	0.256237		0.365265	0.187488	0.179728		-0.400939	0.241615	0.228878		-0.968885	0.360739	0.333059
1.315	-1.46279	0.27324	0.257062		0.367208	0.187778	0.179994		-0.395729	0.242717	0.229867		-0.945497	0.364846	0.336557
1.32	-1.46096	0.273739	0.257503		0.36907	0.188097	0.180287		-0.390415	0.24379	0.230829		-0.921963	0.369275	0.340322
1.325	-1.45943	0.273767	0.257528		0.37088	0.188424	0.180587		-0.385057	0.244803	0.231737		-0.898353	0.373999	0.344329
1.33	-1.45821	0.273332	0.257143		0.372657	0.18874	0.180878		-0.379712	0.245748	0.232584		-0.874735	0.378988	0.348553
1.335	-1.45731	0.272487	0.256395		0.374409	0.189032	0.181146		-0.374424	0.246631	0.233375		-0.851164	0.384193	0.352951
1.34	-1.45668	0.271318	0.25536		0.376132	0.189291	0.181384		-0.369218	0.247465	0.234121		-0.827678	0.389522	0.357443
1.345	-1.45626	0.269938	0.254137		0.377808	0.189516	0.18159		-0.364092	0.248264	0.234836		-0.804289	0.394852	0.361925
1.35	-1.45598	0.268465	0.252831		0.379412	0.189711	0.181769		-0.359011	0.249035	0.235526		-0.780979	0.400034	0.366274
1.355	-1.45574	0.267014	0.251544		0.380913	0.189883	0.181928		-0.353908	0.249786	0.236198		-0.757697	0.404913	0.37036
1.36	-1.45548	0.265681	0.25036		0.382284	0.190045	0.182076		-0.34869	0.250515	0.236849		-0.734363	0.40934	0.374059
1.365	-1.45512	0.264531	0.249339		0.383502	0.190208	0.182226		-0.343239	0.251225	0.237484		-0.71087	0.413187	0.377269
1.37	-1.45462	0.263596	0.248508		0.384557	0.190386	0.182389		-0.337428	0.251916	0.238101		-0.687096	0.416357	0.37991
1.375	-1.45396	0.262867	0.247861		0.385443	0.190589	0.182576		-0.331131	0.252595	0.238707		-0.662911	0.418791	0.381935
1.38	-1.45314	0.262309	0.247364		0.386165	0.190824	0.182791		-0.324239	0.253271	0.239311		-0.638193	0.420469	0.38333
1.385	-1.45222	0.261863	0.246967		0.38673	0.19109	0.183035		-0.316666	0.253962	0.239928		-0.612838	0.421417	0.384118
1.39	-1.45123	0.261469	0.246617		0.387142	0.191377	0.183299		-0.308366	0.254694	0.240582		-0.586772	0.421696	0.384349
1.395	-1.45026	0.261075	0.246266		0.387399	0.191672	0.183569		-0.299332	0.2555	0.2413		-0.559957	0.421401	0.384104
1.4	-1.44937	0.260642	0.245881		0.387486	0.191954	0.183828		-0.289597	0.256416	0.242117		-0.532399	0.420654	0.383483
1.405	-1.44864	0.260146	0.24544		0.387372	0.192201	0.184054		-0.27923	0.257474	0.24306		-0.504146	0.419591	0.3826
1.41	-1.44814	0.259569	0.244926		0.387017	0.192392	0.18423		-0.268328	0.258695	0.244148		-0.475288	0.418355	0.381572
1.415	-1.4479	0.258882	0.244314		0.386369	0.192512	0.184339		-0.256998	0.260082	0.245383		-0.445947	0.417081	0.380513
1.42	-1.44797	0.258044	0.243568		0.385374	0.19255	0.184374		-0.245349	0.261613	0.246746		-0.416272	0.415878	0.379511
1.425	-1.44837	0.256988	0.242627		0.383981	0.192505	0.184333		-0.233474	0.263246	0.248197		-0.386433	0.414827	0.378635
1.43	-1.44909	0.25563	0.241416		0.382151	0.192385	0.184223		-0.221444	0.264919	0.249684		-0.356606	0.413964	0.377917
1.435	-1.45013	0.253877	0.239852		0.379865	0.192207	0.18406		-0.209299	0.26656	0.251141		-0.326977	0.413301	0.377364
1.44	-1.45148	0.251643	0.237857		0.377125	0.191993	0.183863		-0.197044	0.268091	0.2525		-0.297726	0.412815	0.376959
1.445	-1.45309	0.248866	0.235375		0.373954	0.191765	0.183655		-0.184657	0.269434	0.25369		-0.269033	0.412492	0.376689
1.45	-1.45493	0.245523	0.232382		0.370396	0.191544	0.183451		-0.172094	0.270511	0.254645		-0.241067	0.412301	0.37653
1.455	-1.45694	0.241645	0.228906		0.36651	0.191339	0.183263		-0.159296	0.271256	0.255305		-0.213991	0.41224	0.37648
1.46	-1.45906	0.237324	0.225025		0.362364	0.191153	0.183093		-0.146202	0.271628	0.255635		-0.187952	0.412291	0.376522
1.465	-1.46122	0.232711	0.220873		0.358021	0.19098	0.182934		-0.132761	0.27162	0.255627		-0.163079	0.412454	0.376658
1.47	-1.4633	0.228006	0.21663		0.353539	0.190814	0.182782		-0.118936	0.271281	0.255327		-0.139479	0.412716	0.376877
1.475	-1.46522	0.223439	0.212503		0.34896	0.190649	0.18263		-0.104712	0.270727	0.254836		-0.117233	0.413077	0.377177
1.48	-1.46686	0.219245	0.208707		0.344308	0.190486	0.182481		-0.0900963	0.270135	0.254312		-0.096385	0.413533	0.377558
1.485	-1.46812	0.215622	0.205421		0.339585	0.190337	0.182344		-0.0751155	0.269729	0.253952		-0.0769436	0.414094	0.378024
1.49	-1.46891	0.212708	0.202775		0.334778	0.190216	0.182234		-0.0598103	0.269742	0.253964		-0.0588765	0.414762	0.378582
1.495	-1.46916	0.210553	0.200815		0.329859	0.190145	0.182168		-0.0442296	0.270379	0.254528		-0.0421106	0.415524	0.379216
1.5	-1.46882	0.20911	0.199502		0.324793	0.190142	0.182165		-0.0284225	0.271772	0.255762		-0.0265378	0.416328	0.379886
1.505	-1.4679	0.208257	0.198726		0.319544	0.190226	0.182242		-0.0124343	0.273964	0.257702		-0.0120188	0.417077	0.380509
1.51	-1.46642	0.207807	0.198316		0.314084	0.190407	0.182408		0.00369816	0.276909	0.260306		0.00160413	0.417629	0.380968
1.515	-1.46446	0.207555	0.198086		0.308392	0.190689	0.182668		0.0199457	0.280493	0.263471		0.0144988	0.417815	0.381123
1.52	-1.46209	0.207294	0.197849		0.302464	0.19107	0.183017		0.0362861	0.284569	0.267064		0.026829	0.417471	0.380837
1.525	-1.45941	0.206859	0.197452		0.296311	0.191538	0.183446		0.0526986	0.288989	0.270953		0.0387443	0.416464	0.379999
1.53	-1.45652	0.206125	0.196783		0.289955	0.192071	0.183935		0.0691614	0.293628	0.275027		0.0503714	0.414716	0.378543
1.535	-1.45349	0.205037	0.195792		0.283426	0.192643	0.184459		0.085646	0.298395	0.279204		0.0618072	0.412215	0.376458
1.54	-1.45037	0.203599	0.19448		0.276761	0.193219	0.184987		0.102116	0.303229	0.283432		0.0731169	0.409008	0.373782
1.545	-1.44717	0.201875	0.192907		0.269991	0.193764	0.185487		0.118525	0.308094	0.287677		0.0843341	0.405184	0.370586
1.55	-1.44387	0.19997	0.191167		0.263141	0.194247	0.185929		0.134822	0.312963	0.291918		0.0954644	0.400859	0.366966
1.555	-1.44042	0.198012	0.189376		0.256227	0.194641	0.18629		0.150952	0.317814	0.296134		0.106492	0.396149	0.363015
1.56	-1.43673	0.196128	0.187652		0.249251	0.194931	0.186557		0.166863	0.322618	0.3003		0.117385	0.391162	0.358823
1.565	-1.4327	0.194423	0.186091		0.242206	0.195118	0.186727		0.18251	0.327346	0.304392		0.128107	0.385986	0.354463
1.57	-1.42824	0.192973	0.184762		0.235079	0.195213	0.186814		0.19786	0.331969	0.308385		0.138621	0.380699	0.35
1.575	-1.42327	0.191818	0.183703		0.227853	0.195242	0.186841		0.212895	0.336465	0.312261		0.148896	0.375372	0.345493
1.58	-1.41773	0.190974	0.182928		0.220518	0.195237	0.186837		0.227608	0.340822	0.31601		0.158915	0.370081	0.341006
1.585	-1.41159	0.190438	0.182436		0.213072	0.195235	0.186834		0.242004	0.345031	0.319625		0.168673	0.364913	0.336614
1.59	-1.40489	0.190203	0.182221		0.205524	0.195267	0.186864		0.256095	0.349088	0.323104		0.178176	0.359962	0.332397
1.595	-1.39767	0.190256	0.18227		0.197897	0.195357	0.186946		0.269888	0.352981	0.326436		0.187441	0.355324	0.328438
1.6	-1.39003	0.190588	0.182575		0.190225	0.195515	0.187091		0.283387	0.356689	0.329604		0.196486	0.35108	0.324809
1.605	-1.38209	0.191186	0.183123		0.18255	0.195737	0.187294		0.29658	0.360185	0.332587		0.205325	0.347293	0.321565
1.61	-1.37398	0.192047	0.183913		0.174912	0.196005	0.18754		0.309438	0.363439	0.33536		0.213962	0.343997	0.318738
1.615	-1.36583	0.19318	0.184952		0.16735	0.196294	0.187804		0.321916	0.366435	0.337909		0.222385	0.341206	0.316341
1.62	-1.35775	0.194614	0.186266		0.159887	0.196573	0.188059		0.333948	0.36917	0.340233		0.230563	0.338917	0.314372
1.625	-1.34984	0.196404	0.187905		0.152536	0.196811	0.188277		0.345458	0.371666	0.342351		0.238448	0.337117	0.312823
1.63	-1.34217	0.198621	0.189933		0.145292	0.196983	0.188435		0.356361	0.373963	0.3443		0.245976	0.335786	0.311677
1.635	-1.33478	0.201347	0.192425		0.138138	0.197072	0.188516		0.366574	0.376111	0.346119		0.25308	0.334891	0.310906
1.64	-1.32766	0.204652	0.195441		0.131048	0.197068	0.188513		0.376021	0.378161	0.347854		0.259695	0.334381	0.310466
1.645	-1.32081	0.20858	0.19902		0.123994	0.196975	0.188428		0.384645	0.380149	0.349535		0.265773	0.334172	0.310286
1.65	-1.31417	0.213134	0.203162		0.116949	0.196806	0.188273		0.392407	0.382094	0.351179		0.271286	0.334159	0.310275
1.655	-1.3077	0.21827	0.207823		0.1099	0.196583	0.188069		0.399294	0.383986	0.352776		0.276241	0.334227	0.310333
1.66	-1.30133	0.223891	0.212912		0.102841	0.196333	0.18784		0.405318	0.385797	0.354304		0.280671	0.334274	0.310374
1.665	-1.29499	0.229861	0.218305		0.0957815	0.196086	0.187613		0.410511	0.387483	0.355725		0.284643	0.334249	0.310352
1.67	-1.28863	0.236014	0.223847		0.0887418	0.195864	0.18741		0.414926	0.388994	0.356998		0.288242	0.334157	0.310273
1.675	-1.28218	0.242171	0.229378		0.0817465	0.195685	0.187247		0.418626	0.390287	0.358087		0.291569	0.334077	0.310204
1.68	-1.27557	0.248158	0.234741		0.0748196	0.195558	0.18713		0.421683	0.391332	0.358966		0.294724	0.334124	0.310244
1.685	-1.26877	0.25382	0.239801		0.0679771	0.195483	0.187062		0.424166	0.392123	0.359631		0.2978	0.334423	0.310502
1.69	-1.26171	0.259035	0.24445		0.061222	0.195459	0.187039		0.42614	0.392673	0.360094		0.300878	0.335056	0.311048
1.695	-1.25434	0.263716	0.248615		0.0545404	0.19548	0.187059		0.427659	0.393018	0.360384		0.304022	0.336037	0.311893
1.7	-1.24663	0.267812	0.252252		0.047901	0.195545	0.187118		0.428767	0.393206	0.360543		0.307283	0.337297	0.312978
1.705	-1.23855	0.2713	0.255344		0.041258	0.19565	0.187215		0.429498	0.393287	0.36061		0.310704	0.338721	0.314203
1.71	-1.23008	0.274181	0.257894		0.0345561	0.195794	0.187346		0.429874	0.3933	0.360621		0.314324	0.340176	0.315455
1.715	-1.22123	0.276466	0.259915		0.0277378	0.195972	0.18751		0.429914	0.393263	0.360591		0.318188	0.341577	0.316659
1.72	-1.21204	0.278178	0.261427		0.0207515	0.196179	0.187699		0.429631	0.39317	0.360512		0.32235	0.342897	0.317794
1.725	-1.20258	0.279339	0.262453		0.0135591	0.196404	0.187905		0.429038	0.392984	0.360356		0.326872	0.344192	0.318905
1.73	-1.19295	0.279983	0.263021		0.00614134	0.196636	0.188117		0.428149	0.392642	0.360068		0.331821	0.345553	0.320074
1.735	-1.18327	0.280142	0.263161		-0.00149784	0.19686	0.188322		0.426975	0.39207	0.359588		0.337266	0.347093	0.321395
1.74	-1.1737	0.279863	0.262915		-0.00933139	0.197061	0.188506		0.425528	0.391184	0.358842		0.343263	0.348883	0.322928
1.745	-1.16441	0.279197	0.262327		-0.0173111	0.197223	0.188654		0.423813	0.389909	0.357768		0.349845	0.350943	0.324692
1.75	-1.15554	0.278202	0.261448		-0.0253724	0.197328	0.188751		0.421829	0.388183	0.356315		0.357017	0.353221	0.326641
1.755	-1.14726	0.276936	0.26033		-0.0334412	0.197361	0.18878		0.419565	0.38597	0.35445		0.364744	0.355615	0.328687
1.76	-1.13969	0.275458	0.259024		-0.0414408	0.197306	0.18873		0.417001	0.383263	0.352166		0.372956	0.357988	0.330713
1.765	-1.13291	0.273824	0.257578		-0.0492993	0.197152	0.18859		0.414108	0.380084	0.34948		0.38155	0.360202	0.332602
1.77	-1.12699	0.272089	0.256043		-0.0569557	0.196896	0.188355		0.410852	0.376483	0.346434		0.390396	0.362145	0.334257
1.775	-1.12193	0.270311	0.254468		-0.0643636	0.196542	0.188031		0.407197	0.372538	0.343091		0.399354	0.363759	0.335632
1.78	-1.11773	0.268549	0.252906		-0.0714941	0.196105	0.187631		0.403112	0.368347	0.339533		0.408286	0.365048	0.336729
1.785	-1.11435	0.266866	0.251412		-0.0783345	0.195611	0.187179		0.398573	0.364022	0.335855		0.417064	0.36609	0.337615
1.79	-1.11176	0.265319	0.250039		-0.0848869	0.195092	0.186703		0.393572	0.359681	0.332158		0.425582	0.367007	0.338394
1.795	-1.1099	0.263959	0.248831		-0.0911642	0.194585	0.186239		0.388112	0.355444	0.328541		0.43376	0.367947	0.339194
1.8	-1.10875	0.262822	0.247821		-0.097186	0.194123	0.185816		0.382214	0.351418	0.325099		0.441549	0.369038	0.34012
1.805	-1.1083	0.261928	0.247025		-0.102974	0.193732	0.185458		0.37591	0.347689	0.321905		0.448923	0.370357	0.34124
1.81	-1.10853	0.261279	0.246448		-0.10855	0.193424	0.185175		0.369238	0.344315	0.319011		0.455879	0.371912	0.34256
1.815	-1.10948	0.260862	0.246077		-0.113931	0.1932	0.18497		0.362243	0.341317	0.316436		0.462429	0.373649	0.344033
1.82	-1.11116	0.260658	0.245895		-0.119131	0.193048	0.184831		0.354962	0.338684	0.314172		0.468594	0.375467	0.345573
1.825	-1.1136	0.260632	0.245872		-0.124163	0.192947	0.184738		0.347428	0.336374	0.312183		0.474402	0.377265	0.347096
1.83	-1.11682	0.260749	0.245976		-0.129038	0.19287	0.184668		0.339661	0.33433	0.310422		0.479875	0.378953	0.348524
1.835	-1.12082	0.260956	0.246161		-0.133769	0.192793	0.184597		0.33167	0.332495	0.30884		0.485039	0.38049	0.349823
1.84	-1.12558	0.261198	0.246376		-0.138373	0.192694	0.184506		0.323451	0.33083	0.307402		0.48991	0.381878	0.350996
1.845	-1.13106	0.2614	0.246555		-0.142874	0.192562	0.184385		0.314994	0.329311	0.306091		0.494507	0.383162	0.352081
1.85	-1.13723	0.261479	0.246626		-0.147298	0.192396	0.184233		0.306283	0.327936	0.304903		0.498844	0.384412	0.353136
1.855	-1.14402	0.261344	0.246506		-0.151676	0.192208	0.184061		0.297304	0.326713	0.303846		0.502939	0.38571	0.354231
1.86	-1.15135	0.260901	0.246112		-0.156037	0.192017	0.183885		0.288048	0.325645	0.302922		0.506812	0.387129	0.355427
1.865	-1.15917	0.260065	0.245368		-0.160404	0.191846	0.183729		0.278514	0.32472	0.302121		0.510487	0.388728	0.356774
1.87	-1.1674	0.258766	0.244211		-0.164795	0.191719	0.183612		0.268715	0.323907	0.301417		0.513991	0.390539	0.358299
1.875	-1.17599	0.256958	0.2426		-0.169211	0.191653	0.183552		0.258676	0.323157	0.300768		0.517352	0.39257	0.360008
1.88	-1.18487	0.254617	0.240513		-0.173643	0.191661	0.183559		0.248433	0.322416	0.300125		0.520598	0.394799	0.361881
1.885	-1.19399	0.25175	0.237953		-0.178069	0.191746	0.183637		0.238033	0.321627	0.299442		0.523747	0.397173	0.363874
1.89	-1.20328	0.24838	0.23494		-0.182456	0.191906	0.183783		0.227528	0.320753	0.298684		0.52681	0.399615	0.365923
1.895	-1.21267	0.244556	0.231515		-0.186768	0.192131	0.18399		0.216975	0.319764	0.297827		0.529782	0.402021	0.367939
1.9	-1.22209	0.240339	0.227734		-0.190969	0.192405	0.184241		0.206425	0.318655	0.296864		0.532638	0.404279	0.36983
1.905	-1.23145	0.235815	0.223667		-0.195029	0.192709	0.18452		0.195929	0.317425	0.295796		0.535338	0.406267	0.371492
1.91	-1.24068	0.231081	0.219405		-0.19893	0.193021	0.184806		0.185525	0.316083	0.294631		0.537821	0.407882	0.372842
1.915	-1.2497	0.226261	0.215055		-0.202664	0.193322	0.185082		0.175247	0.314639	0.293376		0.540019	0.409039	0.373808
1.92	-1.25845	0.221492	0.210742		-0.206236	0.193597	0.185334		0.165114	0.313101	0.292038		0.541857	0.409701	0.374361
1.925	-1.26688	0.216925	0.206603		-0.20966	0.193837	0.185554		0.15514	0.311474	0.290622		0.543271	0.409871	0.374502
1.93	-1.27499	0.212712	0.202778		-0.212952	0.194042	0.185742		0.145331	0.309761	0.28913		0.544213	0.409606	0.374282
1.935	-1.28276	0.208991	0.199394		-0.216127	0.19421	0.185896		0.135687	0.307963	0.287563		0.544663	0.409	0.373776
1.94	-1.29025	0.205869	0.196551		-0.21919	0.194343	0.186018		0.126207	0.30608	0.285922		0.544638	0.408169	0.373082
1.945	-1.29752	0.203403	0.194301		-0.222134	0.194436	0.186103		0.116893	0.304114	0.284205		0.54419	0.407227	0.372295
1.95	-1.30465	0.201589	0.192645		-0.224936	0.194482	0.186145		0.107747	0.302067	0.282417		0.543409	0.406269	0.371493
1.955	-1.31175	0.20036	0.191523		-0.22756	0.19447	0.186133		0.0987802	0.299945	0.280561		0.542407	0.405347	0.370723
1.96	-1.31892	0.199602	0.19083		-0.22996	0.194386	0.186057		0.0900067	0.297757	0.278646		0.541312	0.404489	0.370005
1.965	-1.32626	0.199167	0.190433		-0.232086	0.194224	0.185909		0.0814472	0.295524	0.27669		0.54025	0.403684	0.369331
1.97	-1.33386	0.198914	0.190201		-0.233889	0.193981	0.185686		0.0731262	0.293268	0.274711		0.539331	0.402921	0.368693
1.975	-1.34181	0.198727	0.19003		-0.235332	0.193664	0.185395		0.0650704	0.291012	0.272731		0.538632	0.402192	0.368082
1.98	-1.35012	0.198538	0.189857		-0.236393	0.193293	0.185055		0.057307	0.288777	0.270767		0.538192	0.40151	0.367511
1.985	-1.35881	0.198333	0.18967		-0.237069	0.192898	0.184693		0.0498622	0.286571	0.268826		0.538003	0.400904	0.367003
1.99	-1.36784	0.198144	0.189497		-0.237379	0.19252	0.184347		0.0427608	0.28439	0.266906		0.538014	0.400415	0.366594
1.995	-1.37714	0.198031	0.189394		-0.237361	0.192208	0.184061		0.0360268	0.28222	0.264994		0.538135	0.400075	0.366308
2	-1.38662	0.19806	0.18942		-0.23707	0.192009	0.183878		0.0296843	0.280044	0.263075		0.538246	0.399901	0.366163
2.005	-1.39614	0.198283	0.189624		-0.236573	0.191962	0.183835		0.0237586	0.277853	0.26114		0.538214	0.399876	0.366142
2.01	-1.40556	0.198723	0.190026		-0.235941	0.192092	0.183954		0.0182782	0.275651	0.259194		0.537901	0.399962	0.366214
2.015	-1.41473	0.19937	0.190618		-0.235247	0.192401	0.184238		0.013274	0.273461	0.257257		0.537179	0.400091	0.366322
2.02	-1.42352	0.200178	0.191356		-0.234561	0.192871	0.184668		0.00878075	0.271323	0.255364		0.535935	0.4002	0.366414
2.025	-1.4318	0.201071	0.192172		-0.233945	0.193459	0.185207		0.00483319	0.269291	0.253563		0.534083	0.400225	0.366434
2.03	-1.43946	0.201956	0.192981		-0.233451	0.194109	0.185803		0.00146506	0.267427	0.25191		0.531558	0.400148	0.36637
2.035	-1.44642	0.202744	0.1937		-0.233124	0.19476	0.186399		-0.00129603	0.265802	0.250468		0.528324	0.399976	0.366226
2.04	-1.45263	0.203355	0.194257		-0.233	0.19535	0.18694		-0.0034316	0.264493	0.249305		0.524368	0.399782	0.366063
2.045	-1.45805	0.203752	0.19462		-0.233108	0.195832	0.187382		-0.00493641	0.263589	0.248503		0.519695	0.399662	0.365962
2.05	-1.46267	0.203938	0.194789		-0.233467	0.196176	0.187696		-0.00582056	0.263192	0.24815		0.514324	0.399749	0.366035
2.055	-1.46647	0.20397	0.194819		-0.234091	0.196374	0.187877		-0.00610999	0.263416	0.248348		0.508285	0.40017	0.366388
2.06	-1.46947	0.203944	0.194795		-0.234984	0.196445	0.187943		-0.00584538	0.264381	0.249206		0.501611	0.401026	0.367106
2.065	-1.47168	0.203978	0.194826		-0.236144	0.196432	0.18793		-0.00507859	0.266207	0.250827		0.494334	0.40237	0.368231
2.07	-1.47312	0.204183	0.195013		-0.237554	0.196391	0.187893		-0.00386854	0.268996	0.253302		0.486479	0.404186	0.369751
2.075	-1.47382	0.204638	0.195428		-0.23919	0.196388	0.18789		-0.00227569	0.272816	0.256687		0.478062	0.406389	0.371594
2.08	-1.47381	0.205371	0.196096		-0.241016	0.196482	0.187976		-0.00035758	0.277687	0.260994		0.469088	0.408832	0.373635
2.085	-1.47315	0.20635	0.196989		-0.242985	0.196719	0.188193		0.00183547	0.283565	0.266179		0.459546	0.411328	0.375718
2.09	-1.47189	0.207487	0.198024		-0.245045	0.197118	0.188558		0.00426203	0.29034	0.27214		0.449412	0.413675	0.377675
2.095	-1.4701	0.20865	0.199084		-0.247138	0.197676	0.189069		0.00689063	0.29784	0.278719		0.438656	0.415692	0.379356
2.1	-1.46787	0.20969	0.20003		-0.249211	0.198366	0.1897		0.0096978	0.305844	0.285715		0.42724	0.41725	0.380653
2.105	-1.46525	0.210467	0.200738		-0.251214	0.199144	0.190411		0.0126656	0.314096	0.292904		0.415129	0.418287	0.381516
2.11	-1.46231	0.21087	0.201104		-0.253111	0.199958	0.191155		0.0157785	0.322338	0.300058		0.4023	0.418817	0.381956
2.115	-1.45909	0.210844	0.20108		-0.254879	0.200753	0.191882		0.0190195	0.330323	0.306964		0.388749	0.418916	0.382038
2.12	-1.45562	0.210393	0.20067		-0.25651	0.201482	0.192548		0.0223689	0.337842	0.313447		0.374499	0.418697	0.381856
2.125	-1.45191	0.209585	0.199934		-0.258014	0.202109	0.19312		0.025802	0.344743	0.319378		0.359606	0.418278	0.381508
2.13	-1.44795	0.208535	0.198979		-0.259414	0.202612	0.193579		0.0292908	0.350938	0.324688		0.344164	0.417752	0.381071
2.135	-1.44371	0.207397	0.197943		-0.260741	0.20299	0.193924		0.0328052	0.356411	0.329367		0.328303	0.417175	0.38059
2.14	-1.4392	0.206332	0.196972		-0.26203	0.203257	0.194168		0.0363155	0.361213	0.333463		0.31218	0.41655	0.38007
2.145	-1.43441	0.205506	0.196219		-0.263313	0.203442	0.194337		0.0397955	0.36545	0.337071		0.295973	0.415852	0.379489
2.15	-1.42936	0.205068	0.19582		-0.264615	0.203581	0.194463		0.0432236	0.369272	0.340319		0.279868	0.415034	0.378808
2.155	-1.4241	0.205156	0.1959		-0.265948	0.203704	0.194576		0.0465842	0.372844	0.343351		0.264042	0.414053	0.37799
2.16	-1.41873	0.205882	0.196562		-0.267312	0.203835	0.194696		0.0498654	0.376332	0.346306		0.248648	0.412883	0.377016
2.165	-1.41336	0.207328	0.197879		-0.268693	0.203984	0.194832		0.0530581	0.379873	0.349302		0.233808	0.411528	0.375885
2.17	-1.40812	0.209533	0.199887		-0.270067	0.204147	0.19498		0.0561501	0.38357	0.352425		0.219597	0.410024	0.374631
2.175	-1.40318	0.212478	0.202566		-0.271403	0.204311	0.195129		0.0591238	0.387475	0.355719		0.206042	0.408439	0.373307
2.18	-1.39867	0.216085	0.205841		-0.272676	0.204458	0.195264		0.0619505	0.391594	0.359187		0.193117	0.406865	0.371992
2.185	-1.39475	0.220211	0.209581		-0.273862	0.204578	0.195373		0.0645882	0.39588	0.362789		0.18075	0.405407	0.370773
2.19	-1.39153	0.224668	0.213615		-0.274954	0.204666	0.195453		0.0669805	0.400254	0.366459		0.168827	0.404165	0.369734
2.195	-1.38909	0.229243	0.217747		-0.275957	0.204732	0.195514		0.0690563	0.404602	0.370099		0.157198	0.403211	0.368936
2.2	-1.38746	0.233721	0.221783		-0.276892	0.204799	0.195574		0.070733	0.408793	0.373603		0.145693	0.402565	0.368394
2.205	-1.38663	0.237908	0.22555		-0.277793	0.204899	0.195666		0.0719203	0.412692	0.376857		0.134129	0.402181	0.368073
2.21	-1.38655	0.241652	0.228912		-0.278701	0.205071	0.195823		0.072525	0.41617	0.379754		0.122324	0.401936	0.367868
2.215	-1.38713	0.244849	0.231778		-0.279662	0.205352	0.196079		0.0724577	0.419122	0.38221		0.110108	0.401646	0.367625
2.22	-1.38822	0.247449	0.234107		-0.280716	0.205766	0.196456		0.0716371	0.421471	0.384162		0.0973346	0.401094	0.367163
2.225	-1.38967	0.249452	0.235899		-0.281894	0.206316	0.196958		0.0699959	0.423183	0.385584		0.0838858	0.400062	0.366297
2.23	-1.39134	0.250897	0.23719		-0.283213	0.206983	0.197565		0.0674836	0.424266	0.386483		0.0696838	0.398371	0.36488
2.235	-1.39305	0.251845	0.238038		-0.284676	0.207719	0.198236		0.0640693	0.424762	0.386894		0.0546916	0.395904	0.362809
2.24	-1.39467	0.252376	0.238512		-0.286272	0.208458	0.198909		0.0597419	0.424746	0.386881		0.0389204	0.392625	0.360054
2.245	-1.3961	0.252564	0.23868		-0.287979	0.209124	0.199515		0.0545096	0.424305	0.386515		0.0224275	0.388573	0.356644
2.25	-1.39726	0.25248	0.238604		-0.289769	0.209643	0.199987		0.048398	0.423538	0.385878		0.00531889	0.383873	0.352681
2.255	-1.39812	0.252174	0.238332		-0.291613	0.209956	0.200272		0.0414475	0.422535	0.385046		-0.0122537	0.378718	0.348326
2.26	-1.39869	0.251694	0.237903		-0.293482	0.210029	0.200339		0.0337109	0.42138	0.384087		-0.0300979	0.37339	0.343813
2.265	-1.39902	0.25107	0.237346		-0.295353	0.209856	0.200181		0.0252502	0.420142	0.383058		-0.0479861	0.368233	0.339437
2.27	-1.39919	0.250335	0.236688		-0.297207	0.209458	0.199819		0.016135	0.418868	0.381999		-0.0656669	0.363657	0.335545
2.275	-1.39929	0.249516	0.235956		-0.299027	0.208883	0.199295		0.0064396	0.417587	0.380933		-0.0828771	0.360071	0.33249
2.28	-1.39942	0.248643	0.235175		-0.300797	0.20819	0.198665		-0.00375717	0.416304	0.379865		-0.0993561	0.357832	0.33058
2.285	-1.39971	0.247744	0.234371		-0.302498	0.20745	0.197991		-0.0143737	0.415	0.37878		-0.114863	0.357168	0.330013
2.29	-1.40026	0.246842	0.233563		-0.304104	0.206729	0.197334		-0.0253253	0.413637	0.377644		-0.129191	0.358143	0.330845
2.295	-1.40117	0.245954	0.232768		-0.305583	0.20608	0.196742		-0.036525	0.412163	0.376415		-0.142181	0.360651	0.332984
2.3	-1.40251	0.245091	0.231995		-0.306896	0.205536	0.196246		-0.0478833	0.41052	0.375045		-0.153727	0.364458	0.336227
2.305	-1.40436	0.244261	0.231251		-0.307999	0.205105	0.195854		-0.0593095	0.408659	0.373491		-0.163785	0.369257	0.340306
2.31	-1.40677	0.243474	0.230546		-0.308851	0.204772	0.19555		-0.0707125	0.406546	0.371725		-0.172367	0.374718	0.344939
2.315	-1.40975	0.242745	0.229892		-0.309417	0.2045	0.195302		-0.0820031	0.404172	0.36974		-0.179533	0.380515	0.349845
2.32	-1.41331	0.242101	0.229315		-0.309675	0.204244	0.195068		-0.0930964	0.401559	0.367552		-0.185379	0.386349	0.354769
2.325	-1.41742	0.241574	0.228842		-0.309617	0.203956	0.194806		-0.103915	0.398761	0.365207		-0.190018	0.39193	0.35947
2.33	-1.42204	0.241201	0.228507		-0.309259	0.2036	0.194481		-0.114391	0.39586	0.362772		-0.193569	0.39701	0.363737
2.335	-1.42709	0.241008	0.228334		-0.308633	0.203154	0.194074		-0.124469	0.39296	0.360336		-0.196134	0.401351	0.367378
2.34	-1.43246	0.24101	0.228335		-0.307789	0.202613	0.19358		-0.13411	0.390173	0.357991		-0.197795	0.404781	0.370249
2.345	-1.43806	0.24119	0.228497		-0.30679	0.201988	0.193009		-0.14329	0.387604	0.355827		-0.198596	0.407173	0.372249
2.35	-1.44374	0.241514	0.228788		-0.305698	0.201302	0.192383		-0.151998	0.385334	0.353913		-0.198553	0.408485	0.373345
2.355	-1.44939	0.241917	0.22915		-0.304577	0.200588	0.191731		-0.160238	0.383407	0.352288		-0.197652	0.408764	0.373578
2.36	-1.45488	0.242328	0.229518		-0.303477	0.199884	0.191088		-0.168024	0.38182	0.350948		-0.195863	0.408147	0.373063
2.365	-1.46009	0.242669	0.229824		-0.302434	0.199225	0.190486		-0.175376	0.380523	0.349852		-0.193153	0.406869	0.371996
2.37	-1.46495	0.242861	0.229997		-0.301462	0.198639	0.18995		-0.182316	0.379424	0.348923		-0.189505	0.405242	0.370635
2.375	-1.46939	0.242831	0.22997		-0.300559	0.198142	0.189495		-0.188869	0.378407	0.348062		-0.184931	0.403633	0.369288
2.38	-1.47338	0.242498	0.229671		-0.299704	0.197734	0.189122		-0.195055	0.377342	0.347161		-0.179489	0.402417	0.36827
2.385	-1.47692	0.241771	0.229019		-0.298864	0.1974	0.188816		-0.200892	0.376111	0.346119		-0.173285	0.401934	0.367867
2.39	-1.48005	0.240552	0.227925		-0.297998	0.197117	0.188557		-0.206396	0.374615	0.344852		-0.166478	0.402429	0.368281
2.395	-1.48282	0.238742	0.226299		-0.297064	0.19686	0.188323		-0.211579	0.37279	0.343304		-0.15927	0.404011	0.369605
2.4	-1.48529	0.236257	0.224065		-0.296024	0.196612	0.188095		-0.216451	0.370612	0.341457		-0.151893	0.406634	0.371799
2.405	-1.48754	0.233052	0.22118		-0.294849	0.196367	0.187871		-0.221021	0.368105	0.339328		-0.144589	0.410105	0.374698
2.41	-1.48962	0.229138	0.217652		-0.293521	0.196134	0.187658		-0.225295	0.365328	0.336967		-0.137591	0.414129	0.378054
2.415	-1.49158	0.224601	0.213555		-0.29203	0.195936	0.187476		-0.229275	0.362371	0.33445		-0.131098	0.418355	0.381572
2.42	-1.49345	0.219601	0.209029		-0.290378	0.195801	0.187353		-0.232957	0.359338	0.331865		-0.125261	0.422459	0.384983
2.425	-1.49521	0.214374	0.204288		-0.288572	0.195758	0.187313		-0.236332	0.356326	0.329294		-0.120164	0.42618	0.38807
2.43	-1.49683	0.209213	0.199596		-0.286622	0.195827	0.187376		-0.239378	0.353415	0.326807		-0.115823	0.429375	0.390717
2.435	-1.49824	0.204446	0.195253		-0.284538	0.196013	0.187547		-0.242064	0.350654	0.324445		-0.112182	0.43201	0.392898
2.44	-1.49934	0.200399	0.191559		-0.282325	0.196306	0.187815		-0.244352	0.348068	0.32223		-0.109122	0.434158	0.394673
2.445	-1.50001	0.197359	0.188778		-0.279986	0.196669	0.188148		-0.246192	0.345663	0.320168		-0.106471	0.435958	0.39616
2.45	-1.50014	0.195528	0.187103		-0.277518	0.197055	0.1885		-0.247532	0.343436	0.318256		-0.104024	0.437575	0.397494
2.455	-1.49962	0.195	0.186619		-0.274916	0.197401	0.188817		-0.248322	0.341392	0.316501		-0.101558	0.439168	0.398808
2.46	-1.49836	0.195742	0.187298		-0.272174	0.19765	0.189045		-0.248517	0.339548	0.314915		-0.0988526	0.44085	0.400195
2.465	-1.49629	0.19761	0.189009		-0.269288	0.197753	0.189139		-0.24808	0.337938	0.31353		-0.0957071	0.44269	0.40171
2.47	-1.4934	0.200385	0.191546		-0.266258	0.197687	0.189079		-0.246989	0.336609	0.312386		-0.091953	0.444682	0.40335
2.475	-1.48971	0.203814	0.194676		-0.263089	0.197454	0.188866		-0.245235	0.335618	0.311532		-0.0874641	0.446779	0.405074
2.48	-1.48529	0.207648	0.198171		-0.259792	0.197085	0.188528		-0.242824	0.33502	0.311016		-0.0821625	0.448861	0.406784
2.485	-1.48025	0.211677	0.201838		-0.256383	0.196633	0.188115		-0.239775	0.334858	0.310877		-0.0760215	0.450792	0.40837
2.49	-1.47469	0.215738	0.205527		-0.252882	0.196168	0.187689		-0.236119	0.335153	0.311131		-0.0690623	0.452397	0.409685
2.495	-1.46878	0.219715	0.209133		-0.249309	0.195761	0.187316		-0.231896	0.335898	0.311773		-0.0613557	0.453491	0.410582
2.5	-1.46264	0.223529	0.212585		-0.245681	0.195476	0.187055		-0.227152	0.33705	0.312765		-0.0530138	0.453914	0.41093

## Sheet: Fig. 2i-p
Fig. 2i
-1.34784	-0.85684	-1.07321	-0.713674	-0.604561	-2.13384	-2.33457	-0.889574
-0.939776	-1.6079	-2.03411	-1.56219	-2.39665	-1.41307	-2.21637	-2.03572
-1.55874	-1.78739	-1.74473	-2.08688	-2.53495	-1.48256	-2.06927	-1.42355
-1.85506	-1.92999	-1.72335	-0.844503	-1.5376	-2.34304	-1.5168	-0.801845
Fig. 2j
-0.64285	-0.69915	-0.700457	0.0833646	-0.0406048	-0.43893	-0.531121	0.126918
-0.865679	-0.884021	-0.975605	-0.867612	-0.94013	-0.903309	-0.846911	-0.466054
-0.647136	-0.719215	-0.721409	-0.813779	-1.30604	-1.21386	-1.22989	-0.395281
-0.584758	-0.832786	-0.532161	-0.366322	-0.507431	-1.28839	-0.95941	-0.322449
Fig. 2k
-0.724378	-1.06892	-1.29601	-0.955206	-0.903203	-2.46616	-1.61904	0.0865493
-1.15999	-1.46637	-2.01633	-1.85331	-1.87302	-1.7376	-2.32124	-1.18833
-1.16962	-1.96991	-1.77983	-1.67581	-2.49531	-2.45173	-2.65036	-1.22135
-1.34217	-1.30223	-1.53663	-0.691392	-1.34132	-2.38702	-1.71771	-0.995545
Fig. 2l
-0.878932	-0.31089	-0.48233	0.0916391	0.377673	-0.848234	-1.05287	0.219983
-0.415748	-0.452091	-0.700746	-0.664082	-1.04307	-1.55384	-0.970525	-0.903091
-0.508846	-0.358653	-0.607867	-0.668579	-0.329661	-0.966249	-1.70382	-0.666143
-0.157614	-1.05629	-0.663361	-0.636393	-0.566821	-1.37969	-1.26028	-0.245104
Fig. 2m
-0.571821	-0.523668	-1.46932	-1.05035
-0.752855	-1.13582	-0.919395	-1.05726
-0.947434	-0.592894	-0.740674	-0.877718
-1.15118	-1.29981	-1.12707	-1.26092
Fig. 2n
0.323452	-0.236957	-0.910371	-1.17172
-0.32019	-0.635189	-0.0227398	-1.52738
-1.09739	0.157954	-0.910038	-1.27199
0.0834	-0.768175	-0.298869	-0.344908
Fig. 2o
0.345793	0.332073	-1.10785	-1.05037
-0.229827	-0.286765	-0.0441058	-1.62381
-0.942531	0.308363	-0.919015	-1.48367
0.272375	-0.45585	-0.0343864	-0.269394
Fig. 2p
0.00980532	-0.174883	-0.805066	-0.90878
-0.604318	-0.31937	-0.240642	-1.59411
-1.13672	-0.346602	-0.542641	-1.46937
-0.435658	-0.547286	-0.46746	-1.23495

## Sheet: Fig. 3a
	Fig. 3a	Left panel														Right panel
	Phee			Trill			Twitter			Trillphee
Time	Mean	Errorbar_neg	Errorbar_pos	Mean	Errorbar_neg	Errorbar_pos	Mean	Errorbar_neg	Errorbar_pos	Mean	Errorbar_neg	Errorbar_pos				Phee	Trill	Twitter	Trillphee
-1.5	0.0832096	0.239018	0.226547	0.000312962	0.0988195	0.0966209	0.279437	0.312834	0.291806	-0.476191	0.317353	0.295734				-5.45731	0.435155	-4.92854	-1.97259
-1.495	0.0788991	0.238587	0.226159	0.00234229	0.099379	0.0971557	0.285367	0.315003	0.293692	-0.473735	0.318312	0.296567				-4.81127	-2.5383	-4.57934	-4.56726
-1.49	0.0744518	0.238401	0.225992	0.0043669	0.099862	0.0976173	0.290897	0.317232	0.295629	-0.471045	0.319032	0.297191				-8.20956	-3.30111	-3.48311	0.718348
-1.485	0.0699626	0.238476	0.22606	0.00641879	0.100285	0.0980217	0.295949	0.319717	0.297785	-0.467983	0.319528	0.297622				-8.5543	-1.03939	-1.35057	-3.83861
-1.48	0.0655155	0.238776	0.22633	0.00852677	0.100676	0.0983947	0.300467	0.322672	0.300347	-0.464414	0.31984	0.297893				-4.25002	-3.67621	-4.2599	-2.50206
-1.475	0.0611747	0.239226	0.226733	0.0107144	0.101066	0.0987677	0.304428	0.326308	0.303495	-0.460223	0.32003	0.298057				-5.40596	-3.60647	-0.26741	-6.38637
-1.47	0.0569797	0.23974	0.227195	0.0129991	0.101489	0.0991718	0.307846	0.330802	0.307379	-0.455321	0.320176	0.298184				-2.8623	-3.62514	-1.3317	-3.7287
-1.465	0.0529432	0.240232	0.227638	0.0153913	0.101973	0.0996331	0.310771	0.336276	0.312099	-0.449662	0.320363	0.298346				-4.25161	2.35275	-2.52246	-6.63917
-1.46	0.0490527	0.240648	0.228011	0.0178941	0.102532	0.100167	0.313281	0.342752	0.317669	-0.443242	0.320671	0.298613				-7.37501	1.06778	-5.54621	-1.54011
-1.455	0.0452747	0.240953	0.228284	0.0205032	0.103172	0.100778	0.315474	0.350148	0.324012	-0.436098	0.321151	0.299029				-3.60672	-1.37697	-1.67264	2.47922
-1.45	0.0415613	0.241148	0.22846	0.0232074	0.103883	0.101456	0.317454	0.358269	0.330953	-0.428304	0.321831	0.299618				-6.05128	-3.27118	-7.24231	0.0759348
-1.445	0.0378576	0.241255	0.228555	0.0259897	0.104643	0.102181	0.319318	0.366829	0.338243	-0.419955	0.322692	0.300364				-3.50634	-1.00502	-0.97073	-1.35388
-1.44	0.0341082	0.241311	0.228606	0.0288272	0.105423	0.102924	0.321135	0.37549	0.345593	-0.411159	0.323694	0.301232				-8.8356	-3.36412	-4.40743	2.84643
-1.435	0.0302646	0.241363	0.228652	0.031693	0.106185	0.103651	0.322941	0.383909	0.352711	-0.402019	0.324772	0.302166				-4.64045	-2.82358	-2.21256	1.599
-1.43	0.0262892	0.241457	0.228737	0.0345562	0.106893	0.104325	0.32473	0.391781	0.359344	-0.392628	0.325865	0.303112				-1.93366	-2.61278	-3.21372	0.345335
-1.425	0.0221598	0.241634	0.228896	0.0373836	0.107511	0.104914	0.326454	0.398877	0.365304	-0.383057	0.326918	0.304022				-8.47811	-3.50737	-7.52645	-0.964744
-1.42	0.0178702	0.241927	0.229158	0.0401402	0.108008	0.105387	0.328028	0.405064	0.370486	-0.373358	0.327887	0.30486				-8.17186	-0.545453	-4.59629	0.95077
-1.415	0.013431	0.242355	0.229542	0.0427907	0.108365	0.105726	0.329344	0.410311	0.37487	-0.363563	0.328735	0.305593				-3.69206	-0.599648	-5.51305	-0.706047
-1.41	0.0088676	0.242931	0.230059	0.0453015	0.108568	0.10592	0.330285	0.41467	0.378505	-0.353694	0.329418	0.306183				-6.38256	-1.11415	0.762158	0.190305
-1.405	0.00421853	0.24366	0.230713	0.0476417	0.108618	0.105968	0.330745	0.418272	0.381503	-0.343769	0.329881	0.306583				-2.85098	-0.923228	-2.02371	0.146873
-1.4	-0.000468676	0.244551	0.231511	0.0497857	0.108527	0.105881	0.330641	0.421276	0.384001	-0.333813	0.330041	0.306722				-1.90963	-1.73599	-4.03631	-1.17442
-1.395	-0.00514064	0.245619	0.232468	0.051715	0.108317	0.105681	0.32993	0.423873	0.386157	-0.323862	0.329822	0.306532				-3.25819	1.01156	-4.62822	-1.30755
-1.39	-0.00974215	0.24689	0.233606	0.0534203	0.108016	0.105394	0.328611	0.426233	0.388114	-0.313969	0.329142	0.305945				-5.8958	-1.88401	-1.89854	-3.02241
-1.385	-0.0142203	0.248399	0.234957	0.0549025	0.107658	0.105054	0.326727	0.428517	0.390006	-0.304202	0.327955	0.304919				-7.16441	-5.26614	-6.31336	3.50757
-1.38	-0.0185271	0.250184	0.236554	0.0561731	0.107276	0.10469	0.324356	0.430847	0.391935	-0.29464	0.326265	0.303457				-10.0218	-4.44866	-3.28223	-5.02578
-1.375	-0.0226235	0.252273	0.23842	0.057253	0.106898	0.10433	0.321597	0.433313	0.393975	-0.285362	0.324125	0.301606				-7.0991	-1.11159	-3.81099	-3.20191
-1.37	-0.0264799	0.254675	0.240564	0.05817	0.106544	0.103992	0.318553	0.435964	0.396165	-0.276442	0.321654	0.299465				-10.7351	-2.63935	-2.43565	0.723923
-1.365	-0.0300783	0.257382	0.242978	0.0589554	0.106221	0.103685	0.315313	0.438802	0.398507	-0.267936	0.318994	0.297158				-8.93944	-2.475	-0.669782	-1.25763
-1.36	-0.0334122	0.260366	0.245635	0.0596397	0.10593	0.103408	0.311938	0.44179	0.400969	-0.259873	0.316316	0.294833				-4.82434	-2.20449	-2.65583	-1.05735
-1.355	-0.0364856	0.263597	0.248509	0.0602473	0.10566	0.103151	0.308448	0.444848	0.403486	-0.252252	0.313769	0.29262				-5.11497	-2.18351	-4.37523	-3.89573
-1.35	-0.0393135	0.267048	0.251574	0.0607931	0.1054	0.102902	0.304823	0.447865	0.405966	-0.24504	0.311479	0.290627				-6.37906	2.10637	-3.14448	-1.0879
-1.345	-0.0419186	0.270704	0.254816	0.0612795	0.105133	0.102648	0.300997	0.450703	0.408297	-0.238172	0.309523	0.288923				-5.16449	-2.77092	-4.68175	0.305368
-1.34	-0.0443324	0.274552	0.258223	0.0616953	0.104849	0.102378	0.296876	0.453215	0.410357	-0.23156	0.307933	0.287537				-6.32588	-6.56992	-5.74094	0.380119
-1.335	-0.046591	0.278576	0.261779	0.0620173	0.10454	0.102082	0.292345	0.45525	0.412024	-0.2251	0.306698	0.286461				-7.7015	-2.38212	-3.90787	2.52902
-1.33	-0.0487348	0.28274	0.265452	0.0622133	0.104199	0.101758	0.28729	0.456669	0.413185	-0.21868	0.305779	0.285658				-4.46329	0.593128	-3.17523	-0.245916
-1.325	-0.0508048	0.286981	0.269187	0.0622473	0.103828	0.101403	0.281608	0.457359	0.41375	-0.212189	0.305114	0.285078				-9.97916	-4.02298	-2.55256	-0.449831
-1.32	-0.0528393	0.291215	0.272909	0.0620849	0.103426	0.10102	0.275225	0.457248	0.413659	-0.205525	0.30464	0.284664				-7.7396	-1.19336	0.231041	-2.89472
-1.315	-0.0548697	0.295341	0.276529	0.0616994	0.102995	0.100609	0.268099	0.456309	0.412891	-0.198603	0.304303	0.28437				-6.31382	1.16732	-4.00562	-6.44477
-1.31	-0.0569157	0.299263	0.279964	0.0610763	0.102538	0.100173	0.260229	0.454583	0.411477	-0.19135	0.304071	0.284168				-7.094	-1.91243	1.09317	-1.16629
-1.305	-0.0589811	0.302901	0.283145	0.0602166	0.102055	0.0997114	0.251651	0.452156	0.409488	-0.183714	0.303941	0.284054				-5.1184	0.176506	-2.61825	1.4208
-1.3	-0.0610503	0.306203	0.286029	0.0591377	0.101547	0.0992268	0.242427	0.449195	0.407059	-0.175653	0.303935	0.284049				-6.31614	-0.143242	-5.76379	-6.00389
-1.295	-0.0630866	0.309149	0.288597	0.0578715	0.101017	0.0987211	0.232642	0.445883	0.404338	-0.16714	0.304095	0.284188				-7.53493	-2.13689	-6.95463	-3.46945
-1.29	-0.0650332	0.311743	0.290857	0.0564616	0.100472	0.0981997	0.222388	0.442452	0.401514	-0.158152	0.304467	0.284513				-7.35949	-5.80315	-1.90079	-3.19814
-1.285	-0.066817	0.314012	0.292831	0.0549583	0.0999176	0.0976704	0.211757	0.439105	0.398756	-0.148675	0.305087	0.285055				-7.39232	1.09385	-1.62501	0.115841
-1.28	-0.0683559	0.315986	0.294547	0.0534129	0.099367	0.0971443	0.200831	0.436029	0.396219	-0.138698	0.305972	0.285827				-2.43206	-3.01434	-3.95611	-5.22873
-1.275	-0.0695672	0.317698	0.296033	0.0518729	0.0988322	0.096633	0.18968	0.433338	0.393996	-0.128221	0.30712	0.286829				-7.71682	-2.56822	-6.88333	0.367156
-1.27	-0.0703788	0.319169	0.29731	0.0503768	0.0983244	0.0961475	0.178355	0.431075	0.392124	-0.117258	0.308522	0.288051				-4.17688	0.521981	-3.90059	-1.56477
-1.265	-0.0707392	0.32041	0.298387	0.0489522	0.0978506	0.0956945	0.166898	0.429188	0.390562	-0.105844	0.310171	0.289488				0.843289	-3.3733	-4.24432	-4.01911
-1.26	-0.0706264	0.32142	0.299262	0.0476131	0.0974125	0.0952753	0.15534	0.427546	0.389202	-0.0940438	0.312082	0.291152				-4.42967	-0.894584	-2.77447	-4.48796
-1.255	-0.0700532	0.322182	0.299923	0.0463611	0.0970053	0.0948859	0.143706	0.425945	0.387875	-0.0819577	0.314286	0.293068				-3.03517	-2.11202	-3.55228	-2.6567
-1.25	-0.0690689	0.322676	0.300351	0.0451862	0.0966205	0.0945176	0.132026	0.424142	0.38638	-0.069723	0.31683	0.29528				-1.89113	-5.6952	-6.02671	-4.88792
-1.245	-0.0677551	0.322879	0.300526	0.0440695	0.0962478	0.0941609	0.12033	0.421885	0.384507	-0.0575132	0.319766	0.297828				-1.70631	-3.5399	-1.22708	-4.8152
-1.24	-0.0662184	0.322775	0.300437	0.0429856	0.0958782	0.0938071	0.108655	0.418944	0.382062	-0.0455292	0.323123	0.300738				-1.56666	-3.8601	-3.49252	-1.73211
-1.235	-0.0645785	0.322364	0.300081	0.041906	0.095506	0.0934508	0.0970401	0.415143	0.378899	-0.0339889	0.326907	0.304013				-0.324663	0.56075	-3.89476	-4.09486
-1.23	-0.0629547	0.32166	0.29947	0.0408013	0.0951291	0.09309	0.0855273	0.410381	0.374928	-0.023108	0.331085	0.307623				-2.45118	1.33917	-3.89141	-5.95147
-1.225	-0.0614525	0.320698	0.298636	0.0396439	0.0947475	0.0927245	0.074155	0.404645	0.370135	-0.0130842	0.335599	0.311516				-3.32998	-2.24008	-4.27845	-7.53115
-1.22	-0.0601518	0.319525	0.297619	0.0384095	0.094362	0.0923552	0.0629563	0.398013	0.36458	-0.00407765	0.340369	0.315621				-2.75603	0.437751	-0.541798	-6.39576
-1.215	-0.0590979	0.318204	0.296473	0.0370787	0.0939718	0.0919814	0.0519561	0.39065	0.358392	0.00380249	0.345307	0.319862				-2.71642	-7.18098	-4.22908	-7.20935
-1.21	-0.0582981	0.316802	0.295255	0.0356382	0.0935749	0.0916011	0.0411721	0.382785	0.351762	0.0105062	0.350326	0.324164				-7.32426	-2.88957	-4.42141	-3.1909
-1.205	-0.0577208	0.315388	0.294026	0.0340806	0.0931681	0.0912113	0.0306148	0.374697	0.344922	0.0160445	0.355336	0.328448				-5.85232	-2.63827	-0.446539	-3.75093
-1.2	-0.057302	0.314031	0.292847	0.0324058	0.0927489	0.0908095	0.020294	0.366682	0.338119	0.0204813	0.360248	0.33264				-3.74072	-2.23616	-2.78705	-7.76827
-1.195	-0.056951	0.312796	0.291773	0.03062	0.0923174	0.0903958	0.0102224	0.359018	0.331592	0.0239227	0.36496	0.336654				-8.19559	-1.9409	-4.20183	-7.20169
-1.19	-0.0565636	0.311737	0.290851	0.028736	0.0918783	0.0899747	0.000423315	0.351936	0.325542	0.0264964	0.369375	0.340407				0.0520492	1.30145	-4.14029	-11.0843
-1.185	-0.0560313	0.310894	0.290118	0.0267726	0.0914412	0.0895555	-0.00906445	0.345591	0.320106	0.0283376	0.373382	0.343806				-2.10917	0.92135	-3.32384	-6.88306
-1.18	-0.0552538	0.310295	0.289595	0.0247536	0.0910207	0.0891522	-0.0181825	0.340056	0.315352	0.0295686	0.376883	0.346773				-6.65469	-2.09456	-1.70204	-7.38786
-1.175	-0.0541479	0.309945	0.289291	0.0227073	0.0906347	0.0887818	-0.0268513	0.335326	0.31128	0.0302905	0.379799	0.34924				-5.7998	-3.72113	-3.12831	-5.42571
-1.17	-0.0526548	0.30984	0.289199	0.0206651	0.0903014	0.088462	-0.0349739	0.331339	0.307842	0.0305757	0.382082	0.351168				-1.94539	0.220163	-4.09315	-5.07309
-1.165	-0.0507437	0.309958	0.289303	0.0186606	0.0900368	0.0882081	-0.0424398	0.328006	0.304963	0.0304683	0.383727	0.352558				-6.19085	-6.48076	-3.95804	-8.57606
-1.16	-0.0484141	0.310274	0.289577	0.0167277	0.0898512	0.0880299	-0.0491356	0.325226	0.302559	0.029992	0.384777	0.353444				-5.0935	-0.768895	-5.13428	-1.16307
-1.155	-0.0456926	0.310751	0.289992	0.0148998	0.0897477	0.0879306	-0.0549539	0.322899	0.300544	0.029156	0.385322	0.353903				-4.46965	5.79074	-2.61893	-0.412621
-1.15	-0.0426311	0.311341	0.290507	0.0132073	0.0897221	0.087906	-0.0598052	0.320921	0.298829	0.0279686	0.385483	0.35404				-5.76504	-4.18704	-9.33721	-5.2036
-1.145	-0.0392993	0.311983	0.291066	0.0116764	0.0897643	0.0879465	-0.0636276	0.319191	0.297329	0.0264416	0.385405	0.353974				-3.45507	-2.23096	-3.31442	-4.22939
-1.14	-0.0357803	0.312594	0.291598	0.0103273	0.0898609	0.0880392	-0.066395	0.317623	0.295969	0.024599	0.385225	0.353822				-4.5349	-0.209584	-5.42998	-3.53843
-1.135	-0.0321617	0.313074	0.292015	0.00917231	0.089998	0.0881708	-0.0681211	0.316182	0.294717	0.0224741	0.385055	0.353678				-3.68507	-0.474554	-3.29852	-3.68131
-1.13	-0.0285307	0.313315	0.292224	0.00821496	0.0901638	0.08833	-0.0688597	0.314909	0.293611	0.0201067	0.384968	0.353605				-5.78645	-0.62247	-2.99225	-1.66215
-1.125	-0.0249658	0.313216	0.292138	0.00744996	0.0903487	0.0885073	-0.0687002	0.313951	0.292777	0.0175348	0.384985	0.353619				-1.47968	1.63318	-6.07489	-1.17852
-1.12	-0.0215331	0.312702	0.291691	0.00686356	0.0905452	0.0886959	-0.0677588	0.313539	0.292419	0.0147853	0.385081	0.3537				-7.1309	-8.2785	-5.87875	-3.59895
-1.115	-0.0182812	0.311744	0.290858	0.0064356	0.0907469	0.0888894	-0.0661665	0.313946	0.292774	0.0118662	0.385182	0.353786				-5.60175	-5.50532	-2.94308	-2.76581
-1.11	-0.0152394	0.310362	0.289654	0.00614238	0.090947	0.0890814	-0.0640564	0.31541	0.294046	0.00875949	0.385196	0.353797				-4.69179	-0.454446	-6.06159	-4.39656
-1.105	-0.0124169	0.308633	0.288147	0.0059603	0.0911386	0.0892653	-0.0615501	0.31807	0.296356	0.00542196	0.385003	0.353635				-0.67419	-1.50558	-5.45976	-3.15518
-1.1	-0.00980454	0.306674	0.286439	0.00587002	0.0913143	0.0894338	-0.0587466	0.321932	0.299706	0.00178701	0.384495	0.353206				-7.54305	-2.83424	-0.797356	-2.81215
-1.095	-0.00737607	0.304639	0.284663	0.00586	0.091468	0.0895813	-0.0557157	0.326901	0.304008	-0.00222506	0.383571	0.352426				-4.52048	-5.91755	-5.60425	-2.61831
-1.09	-0.00509397	0.302683	0.282955	0.00592942	0.0915959	0.0897039	-0.0524935	0.332831	0.309129	-0.00669705	0.382168	0.351241				-1.01607	-3.98243	-6.76278	-2.87752
-1.085	-0.00291189	0.300966	0.281454	0.00608955	0.0916973	0.0898011	-0.0490846	0.339614	0.314972	-0.0117011	0.380263	0.349631				0.90712	-3.46328	-6.26281	-4.55831
-1.08	-0.000781239	0.299611	0.280269	0.00636318	0.091775	0.0898757	-0.0454668	0.347233	0.321514	-0.0172876	0.377884	0.34762				-5.01341	-7.44012	-6.11121	-1.93181
-1.075	0.00134564	0.298716	0.279485	0.00678271	0.0918346	0.0899329	-0.0415996	0.355794	0.32884	-0.0234779	0.375119	0.345279				-2.79942	0.238163	-1.71061	-5.02605
-1.07	0.00351019	0.298327	0.279144	0.00738598	0.0918836	0.0899798	-0.0374343	0.365498	0.337112	-0.0302587	0.372091	0.342712				-6.50258	0.846275	-4.1847	2.00544
-1.065	0.00574479	0.29844	0.279244	0.00821199	0.0919295	0.0900239	-0.0329233	0.376593	0.346527	-0.0375891	0.368955	0.34005				2.00387	-0.818905	-2.53118	-2.68005
-1.06	0.00806976	0.298991	0.279726	0.00929544	0.0919796	0.0900719	-0.0280293	0.389282	0.357241	-0.0454032	0.36585	0.337411				-5.48917	-0.506152	0.143873	-2.48862
-1.055	0.010492	0.29986	0.280486	0.0106626	0.0920393	0.0901292	-0.0227308	0.403631	0.369287	-0.0536268	0.36289	0.334892				-3.8782	-2.58391	-5.12656	-1.35159
-1.05	0.0130042	0.300876	0.281375	0.0123277	0.0921131	0.0901999	-0.0170243	0.419503	0.382527	-0.0621865	0.360126	0.332537				-1.52075	0.46389	-5.33519	-4.95246
-1.045	0.0155856	0.301845	0.282223	0.0142917	0.0922039	0.090287	-0.0109233	0.436521	0.396624	-0.0710241	0.357553	0.330342				-1.12251	-4.08305	-0.342518	-1.56586
-1.04	0.0182039	0.30258	0.282865	0.0165425	0.0923149	0.0903934	-0.00445455	0.454116	0.411095	-0.0801039	0.355122	0.328266				-6.95245	1.70269	-0.678571	-0.017932
-1.035	0.0208173	0.302932	0.283172	0.0190566	0.0924492	0.0905222	0.00234828	0.471614	0.42538	-0.089415	0.352748	0.326236				-6.21152	-3.71233	7.68316	-0.396437
-1.03	0.0233793	0.302823	0.283077	0.0218031	0.0926117	0.0906779	0.00945049	0.488372	0.438963	-0.0989703	0.350354	0.324188				-2.93679	-3.12724	0.253673	-4.70761
-1.025	0.0258419	0.302247	0.282574	0.0247477	0.0928075	0.0908657	0.0168219	0.503898	0.451464	-0.108795	0.347867	0.322058				-11.1608	-1.75483	-2.98015	-5.09258
-1.02	0.028162	0.301283	0.281731	0.0278569	0.0930423	0.0910908	0.0244399	0.517946	0.462705	-0.118916	0.345243	0.319808				-10.5348	-2.14898	0.0899258	-3.71715
-1.015	0.0303058	0.300042	0.280646	0.031102	0.0933213	0.0913581	0.0322909	0.53055	0.472735	-0.129345	0.342445	0.317405				-5.23438	1.20439	-0.465552	-1.60863
-1.01	0.0322543	0.298674	0.279449	0.0344617	0.0936475	0.0916707	0.0403676	0.541981	0.481787	-0.140069	0.339447	0.314828				-2.34882	-1.58012	-1.45917	-3.14999
-1.005	0.0340071	0.297298	0.278244	0.037924	0.0940226	0.0920301	0.0486675	0.552682	0.490222	-0.151035	0.336221	0.312052				-4.48931	0.239739	-7.13236	-3.76678
-1	0.0355849	0.296016	0.277121	0.0414864	0.0944453	0.0924351	0.057187	0.56315	0.498437	-0.16215	0.332739	0.30905				-3.38451	-1.75152	-4.7223	-2.54244
-0.995	0.0370307	0.294878	0.276123	0.0451549	0.0949124	0.0928825	0.0659198	0.573839	0.50679	-0.173283	0.328984	0.305808				-6.44609	-1.67171	-3.5411	3.21531
-0.99	0.0384065	0.293893	0.275259	0.0489424	0.0954183	0.0933669	0.074853	0.585086	0.515539	-0.184275	0.324958	0.302327				-0.526371	-4.16083	-1.6709	-3.38888
-0.985	0.0397904	0.293039	0.27451	0.0528661	0.0959545	0.0938802	0.083968	0.597054	0.524806	-0.194955	0.320708	0.298645				-4.2555	-3.20567	-4.78987	-0.202721
-0.98	0.0412685	0.29226	0.273827	0.0569448	0.09651	0.0944119	0.0932409	0.609725	0.534566	-0.205156	0.316319	0.294836				-5.29761	-1.27789	-4.74028	-2.08741
-0.975	0.0429275	0.291489	0.273149	0.0611969	0.0970703	0.094948	0.102646	0.622895	0.544659	-0.214736	0.31192	0.291011				-4.4992	-0.0934099	-2.5998	-1.12664
-0.97	0.0448456	0.290637	0.272401	0.065637	0.0976188	0.0954727	0.112156	0.636221	0.554816	-0.22359	0.30766	0.2873				-4.75207	-1.58268	-3.10833	0.767898
-0.965	0.0470835	0.28962	0.271508	0.070275	0.0981371	0.0959684	0.121747	0.649251	0.564695	-0.231662	0.303692	0.283836				-2.74823	-3.11913	-4.05336	0.326919
-0.96	0.0496782	0.288364	0.270403	0.0751141	0.0986072	0.0964179	0.131398	0.661505	0.573937	-0.238951	0.300136	0.280728				-9.69096	-2.59964	-4.07736	-2.54945
-0.955	0.0526387	0.286822	0.269047	0.0801507	0.0990126	0.0968055	0.141088	0.672532	0.582216	-0.2455	0.297063	0.278038				-7.31901	1.38249	-3.29757	-4.18457
-0.95	0.0559448	0.284986	0.267431	0.0853742	0.0993413	0.0971196	0.150797	0.68199	0.589288	-0.251396	0.294476	0.275771				-3.4433	0.153595	-1.20853	1.38457
-0.945	0.0595507	0.28289	0.265585	0.0907678	0.0995866	0.0973541	0.160495	0.689691	0.595025	-0.256745	0.292306	0.273867				-6.40648	-1.36723	-0.288456	2.23051
-0.94	0.0633899	0.2806	0.263565	0.0963105	0.0997493	0.0975096	0.170146	0.695622	0.599432	-0.261664	0.290446	0.272233				-0.0585616	-3.24018	-1.6859	2.31384
-0.935	0.0673844	0.278198	0.261445	0.101978	0.0998385	0.0975949	0.179693	0.699937	0.602632	-0.266255	0.288757	0.270749				-5.02629	2.46787	1.4939	-3.73462
-0.93	0.0714531	0.275756	0.259288	0.107747	0.099871	0.0976259	0.189064	0.702908	0.604831	-0.270599	0.287125	0.269313				-5.7907	-3.39099	-3.56931	-0.628881
-0.925	0.0755213	0.273321	0.257133	0.113595	0.0998705	0.0976254	0.198166	0.704859	0.606275	-0.274743	0.285471	0.267859				-2.41782	-2.02354	-0.523102	2.57074
-0.92	0.0795273	0.270899	0.254988	0.119502	0.0998636	0.0976189	0.206886	0.706102	0.607194	-0.278699	0.283778	0.266367				-1.01677	-2.43439	2.00492	1.88495
-0.915	0.0834277	0.268457	0.252824	0.125455	0.099877	0.0976316	0.215101	0.70686	0.607754	-0.282452	0.282085	0.264875				-5.68879	-4.97683	-0.376472	-0.368194
-0.91	0.0871988	0.265943	0.250593	0.131445	0.0999315	0.0976837	0.222676	0.707226	0.608024	-0.285967	0.280473	0.263453				-4.87197	0.577793	-1.89735	0.513336
-0.905	0.0908364	0.263297	0.248242	0.137469	0.10004	0.0977871	0.229479	0.707147	0.607966	-0.289205	0.279059	0.262205				-6.08651	0.652261	-1.86697	4.15729
-0.9	0.0943515	0.260482	0.245739	0.143524	0.100203	0.0979435	0.235389	0.706428	0.607435	-0.292132	0.277968	0.261242				-5.05091	-0.752296	-1.31472	-0.219756
-0.895	0.0977686	0.257501	0.243084	0.149614	0.100415	0.0981452	0.240297	0.704782	0.606218	-0.29474	0.277332	0.26068				-3.76236	-2.57922	0.0186842	-0.561919
-0.89	0.101118	0.254407	0.240325	0.155741	0.100658	0.0983782	0.244126	0.701881	0.604071	-0.297037	0.277273	0.260628				-7.02411	-2.98255	-3.08275	0.266506
-0.885	0.104435	0.251299	0.23755	0.161904	0.100917	0.0986254	0.246825	0.697438	0.600779	-0.299064	0.277898	0.26118				-4.06048	-1.10485	-3.77211	1.34223
-0.88	0.107753	0.248317	0.234884	0.168102	0.101175	0.0988719	0.248382	0.691276	0.596204	-0.30088	0.279293	0.262412				-8.38686	-0.297097	-2.88774	-3.76413
-0.875	0.111106	0.245618	0.232468	0.174329	0.101421	0.0991068	0.248822	0.68338	0.590324	-0.302557	0.2815	0.264359				-3.43831	-1.7703	-1.16512	0.32492
-0.87	0.114523	0.243354	0.230438	0.180578	0.101651	0.0993258	0.248204	0.673915	0.583251	-0.304167	0.284513	0.267015				-4.27458	-3.81402	-1.28421	5.72476
-0.865	0.118027	0.241645	0.228906	0.186835	0.101864	0.0995294	0.246622	0.663217	0.575226	-0.305767	0.288268	0.270319				-0.658277	0.338328	-5.65976	-2.98926
-0.86	0.121636	0.240559	0.227931	0.193088	0.102066	0.099722	0.244194	0.651736	0.566573	-0.307393	0.292649	0.274168				0.278001	-0.723434	-1.07289	0.436863
-0.855	0.12536	0.240093	0.227513	0.199322	0.102261	0.0999086	0.241057	0.639966	0.557661	-0.309053	0.297499	0.27842				-4.91957	-2.25081	0.10544	4.79219
-0.85	0.129201	0.240167	0.227579	0.205522	0.102454	0.100093	0.237354	0.62835	0.548823	-0.31072	0.302649	0.282925				-3.9921	-3.06269	-2.60886	-0.876656
-0.845	0.133147	0.240636	0.228	0.211672	0.102646	0.100276	0.233229	0.617213	0.540311	-0.312344	0.307919	0.287526				-2.33522	-3.29378	-1.528	-3.76132
-0.84	0.137178	0.241308	0.228603	0.217758	0.102833	0.100454	0.228815	0.606684	0.532229	-0.313857	0.313147	0.292078				5.24967	-5.03298	-1.41419	2.2601
-0.835	0.141258	0.241985	0.229211	0.223765	0.10301	0.100623	0.224231	0.596696	0.524529	-0.315182	0.318166	0.29644				-5.58501	-4.73205	-1.31213	0.509924
-0.83	0.145343	0.242496	0.229668	0.229679	0.103171	0.100777	0.219577	0.586975	0.517005	-0.316254	0.322824	0.300479				-6.65876	-3.64887	0.55281
-0.825	0.149378	0.242728	0.229877	0.235485	0.103312	0.100911	0.21493	0.577104	0.509334	-0.317024	0.326968	0.304066				-2.13042	-7.14508	-3.01126
-0.82	0.153303	0.242643	0.229801	0.24117	0.103429	0.101023	0.210354	0.566603	0.50114	-0.317472	0.330463	0.307086				-4.09527	-3.36433	-1.66164
-0.815	0.157055	0.242277	0.229472	0.24672	0.103522	0.101111	0.205895	0.555022	0.492061	-0.317609	0.333204	0.309451				-4.5441	-1.01524	-2.34479
-0.81	0.160575	0.241722	0.228974	0.252124	0.10359	0.101177	0.201593	0.542036	0.48183	-0.317477	0.335134	0.311115				-3.69103	-7.00903	-2.01826
-0.805	0.16381	0.241103	0.228419	0.257373	0.103635	0.10122	0.19748	0.527519	0.470327	-0.317139	0.336271	0.312094				-5.43946	-7.31279	0.642345
-0.8	0.166718	0.240552	0.227924	0.262462	0.103657	0.10124	0.193583	0.511573	0.457613	-0.316671	0.3367	0.312464				-8.73076	-3.5534	-3.21475
-0.795	0.169265	0.240191	0.2276	0.267391	0.103652	0.101236	0.189927	0.494518	0.443921	-0.316147	0.33659	0.312369				-8.11828	-4.09971	-4.07755
-0.79	0.171433	0.240128	0.227544	0.272166	0.10362	0.101205	0.186525	0.476832	0.429619	-0.315632	0.33615	0.31199				-5.44471	-3.19525	-4.79356
-0.785	0.17321	0.240446	0.22783	0.276797	0.103557	0.101145	0.183375	0.459063	0.415144	-0.31517	0.335626	0.311539				-4.5733	-4.60492	-1.77783
-0.78	0.174596	0.241211	0.228516	0.281301	0.103464	0.101056	0.180454	0.441744	0.400931	-0.314788	0.335248	0.311213				-4.93469	-1.32697	-4.5692
-0.775	0.175594	0.24245	0.229628	0.285698	0.103342	0.10094	0.177714	0.425312	0.38735	-0.314489	0.335235	0.311202				-2.64555	-3.89791	-4.45045
-0.77	0.176212	0.244159	0.23116	0.290009	0.103194	0.100799	0.175074	0.410065	0.374665	-0.314269	0.335731	0.31163				-1.76281	-4.09071	-1.31052
-0.765	0.176457	0.246273	0.233054	0.294256	0.103021	0.100634	0.172429	0.396154	0.363019	-0.314119	0.336849	0.312593				-3.22985	-4.07267	-3.61168
-0.76	0.176335	0.248699	0.235225	0.298456	0.102825	0.100446	0.16965	0.383595	0.352446	-0.314041	0.338608	0.314107				-5.24776	-3.3937	-0.314223
-0.755	0.175848	0.251295	0.237546	0.302623	0.102603	0.100235	0.166596	0.3723	0.342889	-0.314053	0.340981	0.316147				-4.34686	-5.37926	-3.96561
-0.75	0.174993	0.253945	0.239913	0.306762	0.102353	0.0999962	0.163131	0.362107	0.334225	-0.314195	0.343894	0.31865				-1.6725	-3.20507	-1.33465
-0.745	0.173759	0.256532	0.242221	0.31087	0.102075	0.0997308	0.159136	0.352821	0.326299	-0.314528	0.347248	0.321527				-1.81537	-3.64682	-3.14293
-0.74	0.172128	0.259007	0.244426	0.314935	0.101771	0.0994408	0.154522	0.344247	0.318953	-0.315125	0.350968	0.324714				0.0776778	-1.92613	-4.31831
-0.735	0.170076	0.261372	0.246531	0.318937	0.101451	0.0991349	0.14924	0.336244	0.312071	-0.316063	0.355012	0.328172				-3.04256	-4.35753	0.187575
-0.73	0.16757	0.26367	0.248574	0.32285	0.101128	0.0988268	0.14329	0.328754	0.305609	-0.317404	0.359405	0.331922				3.34393	-2.46515	-3.41643
-0.725	0.164572	0.265991	0.250636	0.326647	0.100823	0.0985356	0.136714	0.321818	0.299607	-0.319184	0.36422	0.336024				-2.69972	-5.02097	-1.57865
-0.72	0.16104	0.268416	0.252788	0.330298	0.100559	0.0982829	0.129591	0.315557	0.294174	-0.321397	0.369563	0.340566				-1.92552	-3.05296	0.471423
-0.715	0.156932	0.271019	0.255095	0.333779	0.100358	0.098091	0.122024	0.310116	0.28944	-0.323989	0.375535	0.345631				-6.91245	-5.17	-4.50478
-0.71	0.152206	0.27383	0.257584	0.337073	0.10024	0.0979783	0.114123	0.305612	0.285513	-0.326858	0.3822	0.351268				-9.06918	-5.52899	0.617205
-0.705	0.146827	0.276831	0.260238	0.340173	0.100219	0.0979583	0.105989	0.302084	0.282431	-0.329856	0.389568	0.357482				-3.83603	-2.68485	-2.26072
-0.7	0.140768	0.279958	0.262999	0.343082	0.1003	0.0980358	0.0977003	0.299484	0.280157	-0.332809	0.397591	0.364226				-1.25677	-2.84936	4.30747
-0.695	0.134008	0.283104	0.265773	0.345813	0.10048	0.0982077	0.0893054	0.297692	0.278589	-0.335525	0.406177	0.371416				-1.33841	-1.84776	-5.10212
-0.69	0.126535	0.286144	0.26845	0.348386	0.100746	0.0984615	0.0808216	0.296557	0.277595	-0.337819	0.415203	0.378949				-5.73543	1.84353	-0.756703
-0.685	0.118342	0.288946	0.270915	0.35083	0.101078	0.0987789	0.0722398	0.295927	0.277042	-0.339531	0.424518	0.386692				-7.4651	-3.91436	-4.07715
-0.68	0.109427	0.291397	0.273069	0.353171	0.101454	0.0991377	0.0635366	0.29567	0.276818	-0.340538	0.433949	0.394501				-2.92676	-0.00518987	0.693452
-0.675	0.0997866	0.293407	0.274833	0.355436	0.10185	0.0995158	0.0546883	0.295686	0.276832	-0.340766	0.443283	0.402198				-2.14761	-1.80036	-3.89064
-0.67	0.0894161	0.294924	0.276163	0.357641	0.102247	0.0998948	0.0456853	0.295893	0.277013	-0.340194	0.452269	0.40958				-8.82888	-7.01828	0.309984
-0.665	0.07831	0.295925	0.277041	0.359798	0.102632	0.100262	0.0365459	0.296224	0.277303	-0.338848	0.460616	0.416414				-0.982459	-4.71286	-1.25575
-0.66	0.0664622	0.296419	0.277474	0.361905	0.103001	0.100614	0.0273246	0.296616	0.277646	-0.336796	0.468026	0.422459				2.43295	-0.685016	-1.36314
-0.655	0.0538691	0.296437	0.27749	0.363951	0.103356	0.100953	0.0181148	0.297009	0.27799	-0.334131	0.474215	0.427494				-0.839301	-3.45111	-0.394738
-0.65	0.040533	0.296025	0.277128	0.365918	0.103708	0.101289	0.00904608	0.297343	0.278283	-0.330954	0.47895	0.431338				-3.62604	-2.64883	-0.0664365
-0.645	0.0264662	0.295237	0.276437	0.367782	0.104069	0.101634	0.000274005	0.297564	0.278476	-0.327364	0.482092	0.433884				-1.58763	-6.38976	2.52745
-0.64	0.0116921	0.294127	0.275465	0.36952	0.104456	0.102002	-0.00803312	0.297629	0.278533	-0.32344	0.48361	0.435113				-1.6872	-4.30863	0.570606
-0.635	-0.00375328	0.292751	0.274257	0.371111	0.104879	0.102406	-0.0157112	0.297509	0.278428	-0.319235	0.483593	0.435099				-9.65076	-4.90522	-2.9056
-0.63	-0.0198262	0.291153	0.272854	0.372543	0.105347	0.102852	-0.0226171	0.297194	0.278152	-0.314768	0.482245	0.434008				2.0165	-1.92984	-1.33898
-0.625	-0.0364778	0.289376	0.271293	0.373812	0.10586	0.103341	-0.0286417	0.296684	0.277706	-0.310023	0.479859	0.432075				0.525959	-4.4486	3.0616
-0.62	-0.0536633	0.287454	0.269603	0.374929	0.10641	0.103865	-0.0337211	0.295986	0.277094	-0.30496	0.476794	0.429589				0.217568	10.5267	-0.0269349
-0.615	-0.071347	0.285424	0.267816	0.375912	0.106985	0.104413	-0.0378395	0.2951	0.276318	-0.299516	0.473426	0.426853				-4.31788	2.59507	-2.87151
-0.61	-0.0895086	0.283326	0.265969	0.376793	0.107567	0.104967	-0.0410273	0.294011	0.275363	-0.293618	0.470099	0.424147				-2.27871	-3.59828	-3.39408
-0.605	-0.108145	0.281213	0.264106	0.37761	0.10814	0.105513	-0.0433553	0.292689	0.274203	-0.287197	0.467093	0.421699				-6.8852	-3.48625	-2.22805
-0.6	-0.127271	0.279144	0.262281	0.378407	0.108691	0.106037	-0.0449231	0.291098	0.272806	-0.280197	0.464579	0.419649				-4.4884	-3.17397	-2.0931
-0.595	-0.146908	0.277188	0.260553	0.379227	0.109212	0.106533	-0.0458477	0.289212	0.271149	-0.272584	0.462604	0.418037				-3.16479	-6.03736	-1.1399
-0.59	-0.167086	0.275399	0.258971	0.380113	0.109702	0.106999	-0.04625	0.287029	0.26923	-0.264354	0.461102	0.416811				-2.98103	-5.18272	-6.27431
-0.585	-0.187823	0.273811	0.257567	0.381099	0.110161	0.107435	-0.0462453	0.28459	0.267082	-0.255527	0.459914	0.41584				-0.40747	3.17081	1.33582
-0.58	-0.209121	0.272419	0.256335	0.382213	0.110593	0.107847	-0.0459337	0.281972	0.264775	-0.246153	0.458854	0.414973				-2.909	-8.11612	-2.20002
-0.575	-0.230963	0.271162	0.255222	0.383473	0.111001	0.108235	-0.045397	0.279291	0.26241	-0.236295	0.457748	0.414068				-3.39863	-8.73835	-0.0628346
-0.57	-0.2533	0.269926	0.254127	0.384888	0.111381	0.108596	-0.0446964	0.27669	0.260113	-0.226025	0.456504	0.41305				0.226256	-2.66624	-1.03452
-0.565	-0.276062	0.268545	0.252902	0.386455	0.111723	0.108921	-0.0438754	0.274318	0.258016	-0.215407	0.45512	0.411917				-6.79072	-4.02875	-0.344043
-0.56	-0.299161	0.266828	0.251379	0.388167	0.112012	0.109195	-0.0429633	0.27233	0.256256	-0.204493	0.453703	0.410756				-2.62832	-5.3214	-0.840211
-0.555	-0.322498	0.264583	0.249385	0.390006	0.112225	0.109397	-0.0419799	0.270854	0.254948	-0.193309	0.452412	0.409698				-3.88877	-6.18682	-1.47254
-0.55	-0.345978	0.261659	0.246786	0.391954	0.112337	0.109504	-0.0409395	0.269985	0.254179	-0.181855	0.451412	0.408878				-0.177458	-6.93345	1.32592
-0.545	-0.369521	0.257984	0.243515	0.393988	0.112325	0.109493	-0.0398536	0.26976	0.253979	-0.170105	0.450814	0.408387				-4.04345	-8.56796	-0.588839
-0.54	-0.393066	0.253587	0.239594	0.396088	0.112172	0.109348	-0.0387295	0.270144	0.25432	-0.158007	0.450608	0.408218				-0.349198	-4.90307	-3.98787
-0.535	-0.41658	0.248621	0.235156	0.398231	0.111873	0.109063	-0.0375684	0.271027	0.255102	-0.145497	0.45067	0.408269				-2.31286	-2.12156	3.47784
-0.53	-0.440055	0.243342	0.230428	0.400402	0.111433	0.108645	-0.036359	0.272237	0.256174	-0.132506	0.450743	0.408329				-4.24446	-11.8945	2.29467
-0.525	-0.463505	0.238093	0.225715	0.402585	0.110878	0.108118	-0.0350719	0.273565	0.257349	-0.11897	0.450498	0.408128				-8.17496	-4.42498	-3.59663
-0.52	-0.486956	0.233233	0.221344	0.40477	0.110243	0.107514	-0.0336535	0.274809	0.25845	-0.104838	0.449575	0.40737				-0.702475	-12.293	-0.406219
-0.515	-0.510441	0.229101	0.217618	0.40695	0.109574	0.106877	-0.0320227	0.275804	0.25933	-0.0900801	0.447646	0.405787				-6.6624	-6.39883	-0.521246
-0.51	-0.533986	0.225941	0.214766	0.40912	0.108917	0.106252	-0.030071	0.276461	0.259911	-0.074683	0.444469	0.403174				-4.38932	-6.83151	-2.49766
-0.505	-0.557606	0.223881	0.212903	0.411281	0.108314	0.105678	-0.0276668	0.276778	0.26019	-0.0586537	0.43992	0.399429				-2.57685	-6.18177	-1.54465
-0.5	-0.581295	0.222927	0.21204	0.413436	0.107793	0.105182	-0.0246649	0.276832	0.260239	-0.042012	0.434026	0.394564				-3.35844	-5.79131	2.88171
-0.495	-0.605028	0.222973	0.212082	0.415589	0.107367	0.104777	-0.0209193	0.27677	0.260184	-0.0247857	0.426953	0.388711				-4.60383	-6.85775	-0.85404
-0.49	-0.628763	0.223852	0.212877	0.417752	0.107033	0.104458	-0.0162987	0.276768	0.260181	-0.00700473	0.418994	0.382104				-4.95792	-2.06839	-1.99984
-0.485	-0.652441	0.225355	0.214236	0.419936	0.106775	0.104213	-0.0107025	0.277008	0.260394	0.0113029	0.410526	0.375049				-5.88163	-8.02417	-2.29404
-0.48	-0.675994	0.22728	0.215975	0.422158	0.106571	0.104019	-0.00407366	0.277643	0.260954	0.0301111	0.401949	0.367879				-2.43494	-7.74705	2.95503
-0.475	-0.699353	0.229446	0.21793	0.424436	0.106399	0.103854	0.00359172	0.27878	0.261959	0.0493944	0.393648	0.360914				-3.13503	-7.91345	-0.126857
-0.47	-0.722454	0.231713	0.219974	0.42679	0.106239	0.103702	0.0122424	0.280469	0.26345	0.0691222	0.385935	0.354421				-6.27102	-8.26456	0.271612
-0.465	-0.74524	0.233994	0.222028	0.429239	0.10608	0.10355	0.0217769	0.282698	0.265415	0.0892516	0.379043	0.3486				-5.00865	-9.34237	1.40724
-0.46	-0.767672	0.236244	0.224053	0.431803	0.10592	0.103398	0.0320555	0.285399	0.267795	0.109721	0.373113	0.343578				-3.08885	-5.89557	1.87003
-0.455	-0.789722	0.23846	0.226046	0.434493	0.105765	0.10325	0.0429186	0.288462	0.27049	0.130442	0.368221	0.339426				-2.64436	-9.55144	1.14884
-0.45	-0.811379	0.240663	0.228024	0.437319	0.105625	0.103117	0.0542059	0.291747	0.273376	0.151298	0.364395	0.336173				-1.68133	1.29222	2.23483
-0.445	-0.832643	0.242883	0.230016	0.440278	0.105512	0.103009	0.0657768	0.295106	0.276323	0.172146	0.361638	0.333825				-9.8556	-9.96621	-6.75879
-0.44	-0.853522	0.245162	0.232059	0.443364	0.105435	0.102936	0.0775252	0.298403	0.279211	0.192822	0.359949	0.332385				-6.16592	-4.33355	-2.1694
-0.435	-0.874029	0.247551	0.234198	0.446558	0.105398	0.102901	0.0893884	0.301534	0.281951	0.213149	0.359328	0.331856				-0.315619	-6.12508	-2.31636
-0.43	-0.894172	0.250129	0.236504	0.449837	0.105398	0.102901	0.101347	0.304447	0.284496	0.232957	0.359789	0.33225				0.191285	-10.2187	-0.596832
-0.425	-0.913959	0.253003	0.239072	0.45317	0.105425	0.102926	0.113418	0.307135	0.286842	0.252091	0.361357	0.333586				-0.298359	-6.96334	-1.56621
-0.42	-0.933387	0.256308	0.242021	0.456525	0.105463	0.102962	0.12564	0.309636	0.289021	0.27043	0.364056	0.335885				2.95739	1.67989	-0.630353
-0.415	-0.952444	0.260179	0.245469	0.45987	0.105491	0.102989	0.138054	0.312003	0.291083	0.2879	0.367919	0.33917				-2.6753	-4.75595	-3.27276
-0.41	-0.97111	0.264713	0.249501	0.463174	0.105488	0.102986	0.150687	0.31429	0.293072	0.30448	0.372941	0.343432				6.72498	-3.63945
-0.405	-0.989361	0.269923	0.254124	0.466412	0.105435	0.102936	0.163529	0.316519	0.29501	0.320201	0.3791	0.348648				-0.938693	-8.42549
-0.4	-1.00717	0.275712	0.259249	0.469566	0.105318	0.102824	0.17653	0.318681	0.296887	0.335148	0.386304	0.354732				-3.29724	-9.63128
-0.395	-1.02453	0.281868	0.264684	0.472625	0.105131	0.102646	0.189588	0.320735	0.298668	0.349443	0.394427	0.361568				0.427532	-2.13093
-0.39	-1.04143	0.288092	0.270164	0.475582	0.104876	0.102403	0.202557	0.322627	0.300309	0.363233	0.40328	0.368993				-3.09586	-8.52716
-0.385	-1.05788	0.294048	0.275395	0.478439	0.104567	0.102109	0.215259	0.324317	0.301772	0.376668	0.412648	0.37682				-4.12998	-5.09553
-0.38	-1.07391	0.299424	0.280105	0.481197	0.104228	0.101785	0.227499	0.325792	0.303049	0.389886	0.422304	0.384855				-1.62953	-5.68264
-0.375	-1.08955	0.303982	0.28409	0.48386	0.103888	0.101461	0.239084	0.327078	0.304161	0.402989	0.432018	0.392904				-5.6635	0.910816
-0.37	-1.10486	0.307602	0.287249	0.486428	0.103578	0.101165	0.249844	0.328235	0.305161	0.416038	0.441594	0.400808				-6.03714	-4.99151
-0.365	-1.11988	0.310287	0.289589	0.488896	0.103328	0.100926	0.259646	0.329339	0.306115	0.429042	0.450856	0.408422				-4.13624	-4.09471
-0.36	-1.13466	0.312164	0.291223	0.491254	0.103155	0.100762	0.268407	0.330464	0.307087	0.441959	0.459679	0.415648				-1.0715	-6.9509
-0.355	-1.14922	0.313452	0.292344	0.493484	0.103069	0.10068	0.276091	0.331657	0.308116	0.454707	0.467963	0.422408				-1.33156	-0.439736
-0.35	-1.16357	0.314421	0.293186	0.495557	0.103064	0.100675	0.282712	0.33293	0.309215	0.467173	0.475648	0.428658				3.47015	-7.85283
-0.345	-1.17769	0.315347	0.293991	0.497441	0.103126	0.100734	0.288324	0.334247	0.31035	0.479234	0.482686	0.434365				-1.52859	-6.77626
-0.34	-1.19157	0.316461	0.294959	0.499095	0.103234	0.100836	0.293005	0.335533	0.311458	0.490768	0.489046	0.439508				-0.358498	-3.62928
-0.335	-1.20516	0.317917	0.296223	0.500476	0.103367	0.100964	0.296849	0.336673	0.312441	0.501673	0.494697	0.444065				-4.0069	0.368378
-0.33	-1.21844	0.319765	0.297827	0.501539	0.103511	0.101101	0.299945	0.337536	0.313183	0.51187	0.499621	0.448028				3.67361	-5.4489
-0.325	-1.23137	0.321954	0.299725	0.50224	0.103657	0.10124	0.302371	0.337975	0.313562	0.521312	0.503797	0.451383				-4.1707	-8.79289
-0.32	-1.24396	0.324349	0.301799	0.502541	0.103804	0.101381	0.304184	0.33786	0.313463	0.529979	0.507232	0.454137				-3.24894	-9.42297
-0.315	-1.25621	0.326766	0.303891	0.502407	0.103956	0.101526	0.305412	0.337085	0.312795	0.537866	0.509931	0.456299				1.41067	-6.5956
-0.31	-1.26817	0.329014	0.305834	0.50181	0.104119	0.101681	0.306058	0.335593	0.311511	0.544975	0.511933	0.457901				1.20552	-5.83255
-0.305	-1.27989	0.33094	0.307498	0.50073	0.104298	0.101852	0.306099	0.333387	0.309609	0.551302	0.51327	0.45897				1.21668	-7.65167
-0.3	-1.29145	0.332448	0.308799	0.499153	0.104493	0.102038	0.305495	0.330541	0.307153	0.556824	0.514005	0.459558				1.81963	-7.02163
-0.295	-1.3029	0.333515	0.309719	0.497068	0.104702	0.102237	0.304192	0.327191	0.304259	0.561493	0.514189	0.459704				-3.74329	-12.5434
-0.29	-1.3143	0.334188	0.3103	0.494469	0.104918	0.102443	0.302128	0.323527	0.301088	0.565235	0.513891	0.459467				-0.754859	-5.67934
-0.285	-1.32568	0.334553	0.310614	0.491346	0.105131	0.102646	0.299238	0.319767	0.297829	0.567955	0.513172	0.458892				-3.34099	-11.1182
-0.28	-1.33706	0.334717	0.310755	0.487688	0.10533	0.102836	0.295461	0.316125	0.294667	0.569549	0.512092	0.458028				-5.7583	-7.35504
-0.275	-1.34842	0.334771	0.310802	0.483476	0.105506	0.103003	0.290737	0.312791	0.291768	0.569917	0.510704	0.456918				-3.7869	-6.80328
-0.27	-1.35972	0.334776	0.310807	0.478684	0.105648	0.103139	0.285006	0.309901	0.289252	0.568978	0.509045	0.45559				-3.45945	-1.2133
-0.265	-1.37093	0.334748	0.310782	0.473275	0.105752	0.103238	0.278208	0.307527	0.287184	0.566684	0.507156	0.454077				-3.22904	-5.89884
-0.26	-1.38201	0.334663	0.310709	0.467206	0.105814	0.103297	0.270281	0.305676	0.285568	0.563028	0.50507	0.452404				-1.83188	-5.01758
-0.255	-1.39294	0.334477	0.310549	0.460424	0.105838	0.10332	0.261157	0.304288	0.284357	0.558046	0.502846	0.450619				-2.84604	-7.57211
-0.25	-1.4037	0.334148	0.310265	0.452875	0.105827	0.103309	0.250758	0.303254	0.283454	0.551813	0.500561	0.448784				-6.11598	-7.17206
-0.245	-1.41435	0.333662	0.309846	0.444501	0.105787	0.103271	0.239005	0.302428	0.282732	0.544432	0.498323	0.446984				-5.8656	-6.78205
-0.24	-1.42492	0.33305	0.309318	0.435249	0.105727	0.103214	0.225814	0.301641	0.282044	0.536021	0.496248	0.445314				-1.72954	-5.46271
-0.235	-1.43552	0.332395	0.308753	0.425073	0.105654	0.103145	0.211105	0.30072	0.281239	0.526693	0.494447	0.443864				-3.39396	-7.65961
-0.23	-1.44625	0.331824	0.308261	0.413937	0.105578	0.103072	0.194814	0.299505	0.280176	0.51655	0.493	0.442698				-1.05889	-5.43454
-0.225	-1.45721	0.331479	0.307963	0.401818	0.105508	0.103005	0.176891	0.297874	0.278748	0.505663	0.491943	0.441845				0.206055	-5.87001
-0.22	-1.46852	0.331492	0.307974	0.38871	0.105453	0.102953	0.15732	0.295763	0.276898	0.494075	0.491261	0.441295				-2.48217	-6.89604
-0.215	-1.48028	0.331951	0.30837	0.374617	0.105423	0.102924	0.136115	0.293188	0.274641	0.481802	0.4909	0.441004				-4.8953	-6.92217
-0.21	-1.49254	0.332879	0.309171	0.359562	0.105426	0.102927	0.11333	0.290258	0.272068	0.468837	0.490784	0.44091				3.9013	-7.40053
-0.205	-1.50535	0.334233	0.310338	0.343578	0.10547	0.10297	0.0890523	0.28717	0.269353	0.455163	0.490827	0.440945				-2.26715	-3.82639
-0.2	-1.51872	0.335901	0.311776	0.326709	0.105563	0.103058	0.0634015	0.284185	0.266725	0.440771	0.490959	0.441051				-2.49259	-6.65536
-0.195	-1.53262	0.337734	0.313354	0.309009	0.105711	0.103199	0.0365184	0.281581	0.264431	0.425659	0.491107	0.441171				-4.44208	-4.36566
-0.19	-1.54701	0.339554	0.31492	0.290535	0.105916	0.103394	0.00855339	0.279602	0.262685	0.409856	0.491214	0.441257				-4.9714	-7.2957
-0.185	-1.56182	0.341183	0.316321	0.271349	0.106181	0.103647	-0.0203446	0.278396	0.26162	0.393409	0.491204	0.441249				-3.09303	-4.26636
-0.18	-1.57699	0.342465	0.317423	0.251517	0.106504	0.103955	-0.0500409	0.277989	0.26126	0.376394	0.490983	0.44107				3.85495	-2.16633
-0.175	-1.59246	0.343286	0.318128	0.231103	0.106882	0.104315	-0.0804221	0.278273	0.261512	0.358896	0.49043	0.440625				0.232115	-9.3689
-0.17	-1.60816	0.343591	0.31839	0.210171	0.107305	0.104718	-0.111402	0.279038	0.262187	0.341002	0.489389	0.439784				-0.821005	-4.69283
-0.165	-1.62406	0.343402	0.318228	0.188783	0.107761	0.105152	-0.142918	0.280017	0.263051	0.322781	0.4877	0.43842				-4.44176	-1.84078
-0.16	-1.64015	0.342812	0.317721	0.166998	0.108235	0.105603	-0.174932	0.280934	0.26386	0.304275	0.485194	0.436394				-4.4775	-7.87969
-0.155	-1.65642	0.341974	0.317001	0.144872	0.108707	0.106052	-0.207416	0.281564	0.264416	0.285475	0.48174	0.433599				-6.40286	-2.71018
-0.15	-1.67288	0.341065	0.316219	0.122457	0.109158	0.106482	-0.240347	0.281745	0.264576	0.266327	0.477252	0.429961				0.677944	-7.42487
-0.145	-1.68956	0.34025	0.315519	0.0998016	0.109568	0.106871	-0.273699	0.281408	0.264278	0.246716	0.471724	0.425469				-3.85965	-6.10273
-0.14	-1.70648	0.339644	0.314998	0.0769486	0.109914	0.107201	-0.307434	0.280548	0.26352	0.226485	0.465234	0.420183				-0.458108	-5.69916
-0.135	-1.72366	0.339293	0.314696	0.0539367	0.11018	0.107454	-0.341499	0.279242	0.262367	0.205443	0.457958	0.41424				-9.08854	-1.80915
-0.13	-1.7411	0.339177	0.314596	0.0308001	0.110349	0.107615	-0.375832	0.277587	0.260905	0.183382	0.450154	0.407846				-2.83202	-7.20458
-0.125	-1.75882	0.339226	0.314638	0.00756883	0.110411	0.107674	-0.410364	0.275713	0.259249	0.1601	0.442137	0.401255				-5.04336	-5.55116
-0.12	-1.7768	0.339355	0.314749	-0.0157305	0.110363	0.107628	-0.445025	0.273737	0.257501	0.135422	0.434246	0.394746				-2.11324	-5.25906
-0.115	-1.79502	0.339483	0.314859	-0.039074	0.110206	0.107479	-0.479756	0.271748	0.255741	0.109219	0.426795	0.38858				2.0578	-5.5061
-0.11	-1.81344	0.339553	0.31492	-0.0624394	0.109949	0.107234	-0.514519	0.269807	0.254021	0.0814199	0.42005	0.382982				-2.58822	-3.6563
-0.105	-1.83204	0.339532	0.314901	-0.0858042	0.109605	0.106906	-0.5493	0.267922	0.25235	0.0520194	0.414185	0.378101				0.325725	-3.40191
-0.1	-1.85077	0.339405	0.314792	-0.109144	0.109186	0.106508	-0.584115	0.266076	0.250712	0.0210779	0.409288	0.374016				-2.90114	-6.97742
-0.095	-1.86961	0.339164	0.314585	-0.132431	0.108707	0.106052	-0.61901	0.264223	0.249066	-0.011284	0.405347	0.370722				-3.17769	-0.333315
-0.09	-1.88853	0.338808	0.314278	-0.155628	0.108181	0.105551	-0.654056	0.262319	0.247373	-0.0448982	0.402275	0.368152				-3.96655	-5.86548
-0.085	-1.9075	0.338315	0.313854	-0.178693	0.107618	0.105016	-0.689345	0.260339	0.245611	-0.0795621	0.399931	0.366187				-2.56629	-8.42683
-0.08	-1.92651	0.337661	0.313292	-0.20157	0.107031	0.104457	-0.724974	0.258296	0.243792	-0.115056	0.398139	0.364685				-3.83484	1.6637
-0.075	-1.94554	0.336798	0.312548	-0.224192	0.106433	0.103887	-0.761042	0.256249	0.241968	-0.151154	0.396727	0.3635				-1.39879	-8.0614
-0.07	-1.96457	0.335665	0.311572	-0.246478	0.105837	0.103319	-0.797634	0.254299	0.240229	-0.187642	0.395539	0.362503				-2.24385	-8.03807
-0.065	-1.98357	0.334194	0.310305	-0.268337	0.105256	0.102765	-0.834815	0.252575	0.238689	-0.224316	0.394448	0.361586				-2.75644	-10.6318
-0.06	-2.00252	0.33231	0.30868	-0.289668	0.104701	0.102236	-0.87262	0.251203	0.237464	-0.260997	0.393358	0.36067				-3.71028	-11.3364
-0.055	-2.02138	0.329953	0.306646	-0.310361	0.104178	0.101737	-0.911056	0.250293	0.236651	-0.297521	0.392181	0.35968				-3.46964	-8.03567
-0.05	-2.04012	0.327071	0.304155	-0.330306	0.103686	0.101268	-0.950094	0.249906	0.236304	-0.333746	0.390829	0.358543				-4.29358	-3.78567
-0.045	-2.05868	0.323637	0.301183	-0.349394	0.103216	0.100819	-0.989675	0.250049	0.236432	-0.369545	0.389187	0.357161				-2.52588	-7.17355
-0.04	-2.07703	0.319636	0.297715	-0.367518	0.102754	0.100379	-1.02971	0.250673	0.236991	-0.404805	0.387118	0.355418				-1.09779	-7.19501
-0.035	-2.09513	0.315065	0.293746	-0.38458	0.102285	0.0999311	-1.07011	0.251691	0.2379	-0.439432	0.384476	0.35319				-5.71998	-7.29962
-0.03	-2.11293	0.309936	0.289283	-0.40049	0.101789	0.0994577	-1.11073	0.252989	0.239059	-0.473349	0.381114	0.350351				4.45955	-0.48445
-0.025	-2.13038	0.304257	0.28433	-0.415165	0.101251	0.0989438	-1.15145	0.25445	0.240363	-0.506502	0.376933	0.346815				-3.8002	-4.12391
-0.02	-2.14746	0.298061	0.278912	-0.428531	0.100658	0.0983773	-1.19213	0.255965	0.241715	-0.538862	0.371863	0.342518				-3.17722	-3.61416
-0.015	-2.16412	0.291381	0.273054	-0.440517	0.100002	0.0977506	-1.23265	0.257443	0.243032	-0.570433	0.365906	0.337458				-3.41571	-2.66323
-0.01	-2.1803	0.284275	0.266805	-0.451056	0.0992785	0.0970596	-1.27286	0.258803	0.244244	-0.60125	0.359112	0.331672				-0.252601	-2.67391
-0.005	-2.19595	0.276817	0.260225	-0.460081	0.0984886	0.0963045	-1.31265	0.259978	0.24529	-0.631379	0.351577	0.325234				-1.71797	-8.02198
0	-2.21103	0.269101	0.253395	-0.467528	0.0976346	0.0954878	-1.35187	0.260899	0.24611	-0.660908	0.343473	0.318288				-0.31696	-5.6378
0.005	-2.22545	0.261243	0.246416	-0.473333	0.0967214	0.0946142	-1.39042	0.261487	0.246633	-0.689946	0.334998	0.310998				-0.072738	-9.71476
0.01	-2.23915	0.253373	0.239402	-0.477436	0.0957552	0.0936894	-1.42815	0.261639	0.246768	-0.718602	0.32644	0.303609				-1.75189	-4.75211
0.015	-2.25206	0.245651	0.232496	-0.479785	0.0947406	0.0927179	-1.46493	0.261234	0.246408	-0.74698	0.318102	0.296384				2.06578	-5.57956
0.02	-2.26412	0.238241	0.225849	-0.480337	0.0936817	0.0917035	-1.50065	0.26012	0.245416	-0.775164	0.310323	0.28962				0.52019	-5.54728
0.025	-2.27527	0.231306	0.219607	-0.479064	0.0925791	0.0906467	-1.53519	0.258144	0.243657	-0.803214	0.303381	0.283565				2.48917	-11.924
0.03	-2.28546	0.225	0.213915	-0.475955	0.0914329	0.0895476	-1.56842	0.255154	0.240992	-0.831156	0.297469	0.278393				3.89993	-2.59484
0.035	-2.29466	0.21942	0.208866	-0.471019	0.0902431	0.088406	-1.60029	0.251047	0.237324	-0.858987	0.292624	0.274146				-1.57242	-6.04828
0.04	-2.30285	0.21463	0.204521	-0.464284	0.0890135	0.0872256	-1.63074	0.24578	0.232612	-0.886678	0.288746	0.27074				-3.24814	-7.65284
0.045	-2.31002	0.210626	0.200882	-0.455797	0.087755	0.0860168	-1.65976	0.239411	0.2269	-0.914183	0.285631	0.267999				-2.94092	-9.74378
0.05	-2.3162	0.207383	0.19793	-0.445621	0.0864881	0.0847993	-1.6874	0.232112	0.220334	-0.941451	0.283045	0.265722				-2.38058	-6.10839
0.055	-2.32141	0.204854	0.195625	-0.43383	0.0852449	0.0836039	-1.71375	0.224167	0.213162	-0.968433	0.28081	0.263751				-1.88932	-4.11852
0.06	-2.32568	0.202998	0.193931	-0.420509	0.084066	0.0824696	-1.73895	0.21596	0.205728	-0.995097	0.278826	0.262				0.281944	-6.04647
0.065	-2.32905	0.201775	0.192815	-0.405746	0.0829973	0.0814409	-1.76318	0.20792	0.198419	-1.02143	0.277087	0.260463				-0.914409	-6.2326
0.07	-2.33156	0.201143	0.192238	-0.38963	0.0820833	0.0805606	-1.78664	0.200475	0.191628	-1.04744	0.275622	0.259169				-3.34418	-5.27256
0.075	-2.33323	0.201037	0.192141	-0.372247	0.0813608	0.0798646	-1.80953	0.193973	0.185678	-1.07315	0.274477	0.258156				-2.69397	-6.02515
0.08	-2.33409	0.20136	0.192436	-0.353679	0.0808543	0.0793765	-1.83207	0.188636	0.180782	-1.09861	0.273654	0.257428				-4.03268	-5.38064
0.085	-2.33416	0.201986	0.193008	-0.334004	0.0805728	0.0791052	-1.85441	0.184541	0.177018	-1.12386	0.273129	0.256963				1.25268	-5.02454
0.09	-2.33345	0.202771	0.193725	-0.313293	0.080511	0.0790456	-1.87671	0.181634	0.174341	-1.14895	0.272857	0.256722				-0.677327	-9.64388
0.095	-2.33195	0.203574	0.194457	-0.291611	0.0806499	0.0791795	-1.89904	0.179783	0.172636	-1.17388	0.272789	0.256662				-0.847109	-3.64525
0.1	-2.32966	0.204272	0.195094	-0.269022	0.0809607	0.079479	-1.92142	0.178826	0.171753	-1.19867	0.272901	0.256762				-4.60552	-6.86583
0.105	-2.32657	0.20478	0.195557	-0.245585	0.0814069	0.079909	-1.94382	0.178607	0.171551	-1.22326	0.273177	0.257006				-3.36212	-6.15949
0.11	-2.3227	0.205052	0.195806	-0.221356	0.0819487	0.0804309	-1.96616	0.178982	0.171897	-1.24758	0.273612	0.257391				-3.31562	-5.18816
0.115	-2.31806	0.205085	0.195836	-0.196391	0.0825463	0.0810066	-1.9883	0.179822	0.172671	-1.27153	0.274195	0.257907				2.16937	-7.10471
0.12	-2.31266	0.204913	0.195679	-0.170741	0.0831654	0.0816027	-2.01011	0.180992	0.17375	-1.29497	0.274893	0.258524				1.34557	-5.78006
0.125	-2.30656	0.204601	0.195395	-0.144458	0.0837803	0.0821946	-2.0314	0.182369	0.175018	-1.31775	0.275663	0.259205				-2.41712	-7.3531
0.13	-2.2998	0.204235	0.19506	-0.117586	0.0843772	0.082769	-2.05201	0.183835	0.176368	-1.3397	0.276436	0.259889					-7.02105
0.135	-2.29243	0.203896	0.194751	-0.0901698	0.0849534	0.0833234	-2.0718	0.185303	0.177719	-1.36066	0.277136	0.260507					-4.45508
0.14	-2.2845	0.203648	0.194525	-0.062245	0.0855151	0.0838637	-2.09064	0.186715	0.179018	-1.38049	0.277664	0.260974					-7.63191
0.145	-2.27609	0.203507	0.194397	-0.0338447	0.0860727	0.0843999	-2.10843	0.188049	0.180244	-1.39906	0.277912	0.261192					-5.84536
0.15	-2.26723	0.203445	0.194339	-0.00499727	0.086636	0.0849415	-2.12509	0.189302	0.181394	-1.41629	0.277765	0.261062					-2.63265
0.155	-2.25796	0.203378	0.194279	0.0242706	0.0872107	0.0854938	-2.14059	0.190479	0.182475	-1.43212	0.277121	0.260494					-4.36582
0.16	-2.24831	0.203202	0.194118	0.053932	0.0877967	0.0860569	-2.15488	0.191573	0.183478	-1.44655	0.275919	0.259431					-6.18873
0.165	-2.2383	0.202808	0.193758	0.0839552	0.0883882	0.0866251	-2.16795	0.192555	0.184379	-1.45961	0.274163	0.257878					-1.24692
0.17	-2.22794	0.202118	0.193129	0.114301	0.0889763	0.0871899	-2.17979	0.193368	0.185124	-1.47138	0.271953	0.255923					-4.98826
0.175	-2.21723	0.201109	0.192207	0.144919	0.0895515	0.0877422	-2.19036	0.193933	0.185642	-1.48197	0.269486	0.253737					-3.75089
0.18	-2.20619	0.199818	0.191027	0.175744	0.0901062	0.0882746	-2.19966	0.194171	0.18586	-1.49154	0.26704	0.251567					-3.46607
0.185	-2.19483	0.198343	0.189679	0.206696	0.0906368	0.0887838	-2.20765	0.19402	0.185721	-1.50024	0.264933	0.249696					-0.492109
0.19	-2.18315	0.196825	0.188291	0.23768	0.0911443	0.0892708	-2.2143	0.193466	0.185214	-1.50827	0.263463	0.24839					-4.5563
0.195	-2.17117	0.195422	0.187006	0.268587	0.0916345	0.0897409	-2.2196	0.192552	0.184376	-1.51582	0.262846	0.247841					-2.47981
0.2	-2.15893	0.194279	0.185959	0.2993	0.092116	0.0902027	-2.22353	0.191383	0.183304	-1.52307	0.263174	0.248133					-1.42896
0.205	-2.14646	0.193507	0.185252	0.329695	0.092599	0.0906657	-2.2261	0.190106	0.182132	-1.53023	0.264395	0.249219					-9.48818
0.21	-2.13379	0.193168	0.184941	0.359651	0.0930928	0.0911391	-2.22733	0.188886	0.181012	-1.53744	0.266346	0.250951					-5.23787
0.215	-2.12097	0.193266	0.185031	0.38905	0.0936047	0.0916297	-2.22728	0.187871	0.18008	-1.54488	0.268788	0.253118					-3.43464
0.22	-2.10804	0.193759	0.185483	0.417784	0.0941384	0.0921411	-2.22603	0.187175	0.17944	-1.55266	0.271472	0.255496					-4.75053
0.225	-2.09506	0.194568	0.186223	0.445758	0.0946948	0.092674	-2.22365	0.186865	0.179155	-1.56089	0.274182	0.257895					-4.20357
0.23	-2.08209	0.195594	0.187164	0.47289	0.0952718	0.0932266	-2.22027	0.186972	0.179253	-1.56964	0.276759	0.260174					-4.40727
0.235	-2.06919	0.19674	0.188212	0.49911	0.0958666	0.093796	-2.216	0.187504	0.179742	-1.57895	0.279107	0.262248					-5.37566
0.24	-2.05643	0.197912	0.189285	0.524362	0.0964749	0.0943783	-2.21093	0.188466	0.180626	-1.58884	0.281169	0.264067					-2.7952
0.245	-2.0439	0.199039	0.190315	0.5486	0.0970933	0.0949701	-2.20519	0.189856	0.181903	-1.59929	0.282908	0.265601					-6.00012
0.25	-2.03165	0.20006	0.191249	0.571785	0.0977177	0.0955673	-2.19885	0.191662	0.183559	-1.61026	0.284291	0.266819					1.15715
0.255	-2.01976	0.200936	0.192048	0.593886	0.0983436	0.0961659	-2.19201	0.193841	0.185558	-1.62168	0.285287	0.267696					4.17657
0.26	-2.00829	0.201631	0.192684	0.614878	0.0989655	0.0967605	-2.18472	0.196317	0.187826	-1.63346	0.285878	0.268217					-2.10672
0.265	-1.99727	0.202126	0.193136	0.634738	0.0995765	0.0973445	-2.17704	0.198979	0.190261	-1.64552	0.28608	0.268395					-2.08545
0.27	-1.98672	0.202405	0.19339	0.653452	0.100168	0.0979098	-2.16903	0.201695	0.192742	-1.65774	0.285951	0.268281					-1.73221
0.275	-1.97664	0.202462	0.193442	0.671011	0.100731	0.0984472	-2.16074	0.204332	0.195148	-1.67003	0.285589	0.267962					0.0348964
0.28	-1.96701	0.202302	0.193296	0.687411	0.101254	0.0989474	-2.15221	0.206769	0.197371	-1.68229	0.285116	0.267545					-3.35598
0.285	-1.95778	0.201938	0.192964	0.702657	0.10173	0.0994015	-2.1435	0.208921	0.19933	-1.69444	0.284651	0.267136					-6.10078
0.29	-1.94892	0.201394	0.192467	0.716758	0.10215	0.0998027	-2.13465	0.210723	0.20097	-1.70644	0.284279	0.266809					-2.79584
0.295	-1.94035	0.200695	0.191829	0.729732	0.102511	0.100147	-2.12568	0.212152	0.202269	-1.71828	0.284047	0.266604					-3.1738
0.3	-1.93203	0.199873	0.191078	0.741597	0.10281	0.100432	-2.11659	0.213207	0.203228	-1.72996	0.28395	0.266519					-1.78355
0.305	-1.92391	0.198964	0.190246	0.752374	0.10305	0.100661	-2.10737	0.213923	0.203879	-1.74151	0.283966	0.266533					-6.74829
0.31	-1.91596	0.198012	0.189376	0.762085	0.103234	0.100837	-2.09794	0.214359	0.204275	-1.75299	0.284058	0.266614					0.39992
0.315	-1.90816	0.197075	0.188519	0.770751	0.103368	0.100965	-2.08822	0.214603	0.204496	-1.76446	0.284208	0.266746					-5.14665
0.32	-1.90051	0.196227	0.187742	0.778392	0.103456	0.101049	-2.07807	0.214763	0.204641	-1.77596	0.284408	0.266922					-2.62281
0.325	-1.89302	0.195548	0.187122	0.785024	0.103502	0.101093	-2.06733	0.214956	0.204817	-1.78754	0.284667	0.26715					-2.16115
0.33	-1.88573	0.195122	0.186731	0.790667	0.103509	0.101099	-2.05586	0.2153	0.205129	-1.79921	0.284984	0.267429					-3.9475
0.335	-1.87868	0.195011	0.18663	0.795339	0.103478	0.10107	-2.04349	0.215894	0.205668	-1.81097	0.285341	0.267743					0.713681
0.34	-1.8719	0.195254	0.186852	0.799063	0.10341	0.101005	-2.03009	0.216808	0.206498	-1.82278	0.285692	0.268053					-2.77454
0.345	-1.86542	0.195851	0.187399	0.801866	0.103304	0.100903	-2.01558	0.218075	0.207646	-1.83457	0.285956	0.268285					-5.94392
0.35	-1.85928	0.19677	0.18824	0.803783	0.103159	0.100766	-1.99994	0.219685	0.209106	-1.84627	0.28603	0.26835					-2.07516
0.355	-1.85348	0.197954	0.189323	0.804851	0.102977	0.100592	-1.9832	0.221591	0.210832	-1.8578	0.2858	0.268147					-0.279934
0.36	-1.84803	0.199334	0.190585	0.805116	0.102759	0.100383	-1.96546	0.223712	0.21275	-1.86909	0.285164	0.267588					-5.97955
0.365	-1.84289	0.200836	0.191958	0.804621	0.102507	0.100144	-1.9469	0.22594	0.214765	-1.88006	0.284055	0.266611					-1.35291
0.37	-1.83802	0.202395	0.193381	0.803414	0.102229	0.0998779	-1.92771	0.228163	0.216772	-1.89067	0.282458	0.265204					-7.2454
0.375	-1.83338	0.20395	0.194801	0.801533	0.101933	0.0995949	-1.90812	0.230268	0.218672	-1.90091	0.280426	0.263412					-5.41499
0.38	-1.8289	0.205452	0.19617	0.799012	0.101631	0.0993066	-1.88835	0.232175	0.22039	-1.91079	0.278081	0.261342					-4.86736
0.385	-1.82453	0.206854	0.197448	0.795874	0.10134	0.0990288	-1.86863	0.233836	0.221886	-1.92035	0.275608	0.259157					-4.36678
0.39	-1.82022	0.208112	0.198594	0.792131	0.101077	0.0987783	-1.84909	0.23525	0.223159	-1.92964	0.273228	0.257051					-4.62913
0.395	-1.81594	0.209185	0.19957	0.787783	0.100861	0.0985721	-1.82987	0.236456	0.224244	-1.93875	0.271167	0.255227					-2.86457
0.4	-1.81166	0.210031	0.200341	0.782822	0.100705	0.0984225	-1.81102	0.237521	0.225201	-1.94773	0.269618	0.253853					-1.24987
0.405	-1.80739	0.210614	0.200871	0.777235	0.100614	0.0983362	-1.79254	0.23852	0.2261	-1.95669	0.268699	0.253038					-1.89926
0.41	-1.80316	0.21091	0.20114	0.771009	0.100588	0.0983114	-1.77439	0.239529	0.227006	-1.96569	0.268433	0.252803					-1.09939
0.415	-1.799	0.210913	0.201143	0.764132	0.100618	0.0983393	-1.75651	0.240598	0.227965	-1.9748	0.268743	0.253078					-0.709996
0.42	-1.79497	0.210648	0.200902	0.756603	0.100688	0.0984063	-1.73882	0.241758	0.229007	-1.98406	0.269464	0.253717					-5.27213
0.425	-1.7911	0.210176	0.200472	0.748434	0.100783	0.0984968	-1.72123	0.24302	0.230139	-1.9935	0.270376	0.254525					-1.40473
0.43	-1.78745	0.209587	0.199936	0.73965	0.100888	0.0985979	-1.70367	0.244373	0.231352	-2.00314	0.271246	0.255296					-4.53971
0.435	-1.78405	0.208998	0.1994	0.730295	0.100996	0.098701	-1.68608	0.245801	0.232631	-2.01295	0.271861	0.255841					-3.44508
0.44	-1.78092	0.208528	0.198973	0.720426	0.101104	0.0988038	-1.66841	0.247274	0.23395	-2.02291	0.27206	0.256017					-2.22954
0.445	-1.77805	0.208283	0.198749	0.710111	0.101215	0.0989098	-1.65064	0.248766	0.235285	-2.03295	0.271745	0.255738					-6.48481
0.45	-1.77542	0.208331	0.198794	0.699429	0.101337	0.0990263	-1.63274	0.250245	0.236608	-2.043	0.270887	0.254978					-5.84693
0.455	-1.77299	0.208696	0.199126	0.688459	0.10148	0.0991623	-1.61469	0.25168	0.23789	-2.05297	0.269516	0.253763					-5.02033
0.46	-1.77072	0.209359	0.199729	0.67728	0.10165	0.0993252	-1.59645	0.253034	0.239099	-2.06274	0.267706	0.252158					-2.12662
0.465	-1.76855	0.21027	0.200558	0.665966	0.101853	0.0995186	-1.57801	0.254263	0.240197	-2.0722	0.265552	0.250246					-4.31396
0.47	-1.76643	0.211369	0.201557	0.654579	0.102086	0.0997416	-1.55932	0.255313	0.241133	-2.08121	0.263167	0.248127					0.514614
0.475	-1.76429	0.212602	0.202679	0.643171	0.102345	0.0999888	-1.54037	0.256121	0.241854	-2.08963	0.260658	0.245895					-0.109452
0.48	-1.76209	0.213934	0.203889	0.631783	0.102621	0.100252	-1.52112	0.25662	0.242299	-2.0973	0.258132	0.243646					-6.2806
0.485	-1.75979	0.215344	0.205169	0.620444	0.102903	0.100522	-1.50156	0.256748	0.242413	-2.10409	0.255693	0.241472					-5.11504
0.49	-1.75734	0.216818	0.206506	0.609175	0.103185	0.100791	-1.48171	0.256458	0.242154	-2.10985	0.253436	0.239458					-3.67151
0.495	-1.75471	0.218338	0.207885	0.59799	0.103462	0.101055	-1.46159	0.255726	0.241502	-2.11447	0.251444	0.237679					-3.1332
0.5	-1.7519	0.219869	0.209272	0.586898	0.103734	0.101314	-1.44125	0.254559	0.240461	-2.11785	0.249778	0.236191					-5.9609
0.505	-1.74887	0.221358	0.210621	0.57591	0.104002	0.10157	-1.42074	0.252998	0.239068	-2.11994	0.248471	0.235021					-1.29449
0.51	-1.74564	0.222735	0.211867	0.565035	0.104271	0.101826	-1.40016	0.251118	0.237388	-2.12074	0.247523	0.234173					-3.12996
0.515	-1.74221	0.223929	0.212947	0.554283	0.104546	0.102088	-1.37958	0.249027	0.235519	-2.12029	0.246915	0.233629					-4.12737
0.52	-1.73859	0.224877	0.213804	0.543668	0.104826	0.102356	-1.35908	0.246857	0.233577	-2.11869	0.246615	0.23336					-8.28869
0.525	-1.73481	0.225541	0.214404	0.533205	0.105112	0.102628	-1.33872	0.244747	0.231687	-2.11608	0.246594	0.233341					-2.99063
0.53	-1.73088	0.225907	0.214735	0.522909	0.105397	0.1029	-1.31855	0.24283	0.229968	-2.11261	0.246823	0.233546					-2.52918
0.535	-1.72685	0.225994	0.214814	0.512796	0.105674	0.103163	-1.29858	0.241204	0.228509	-2.10849	0.247277	0.233953					-6.0796
0.54	-1.72274	0.225836	0.214671	0.50288	0.105933	0.103411	-1.27882	0.239913	0.22735	-2.10387	0.247915	0.234523					-3.37767
0.545	-1.71859	0.225477	0.214346	0.493177	0.106166	0.103632	-1.25924	0.23894	0.226477	-2.09892	0.248686	0.235214					-7.56645
0.55	-1.71441	0.224953	0.213873	0.483699	0.106364	0.103821	-1.23981	0.2382	0.225811	-2.09373	0.249526	0.235965					-3.01959
0.555	-1.71024	0.22429	0.213273	0.474462	0.106523	0.103972	-1.22052	0.237561	0.225237	-2.08836	0.250381	0.236729					-4.19581
0.56	-1.70608	0.223488	0.212548	0.465479	0.106644	0.104088	-1.20133	0.236862	0.224609	-2.08283	0.25123	0.237488					-2.95384
0.565	-1.70196	0.222536	0.211687	0.456765	0.106733	0.104172	-1.18225	0.235949	0.223788	-2.07708	0.252106	0.238271					-3.52192
0.57	-1.69787	0.221413	0.210671	0.448333	0.106803	0.104239	-1.16331	0.234695	0.22266	-2.07104	0.2531	0.239159					-7.63674
0.575	-1.69382	0.220104	0.209485	0.440197	0.106872	0.104306	-1.14454	0.233031	0.221162	-2.06462	0.254349	0.240273					-3.3656
0.58	-1.68981	0.218612	0.208133	0.432367	0.106966	0.104394	-1.12603	0.230953	0.219289	-2.05773	0.255995	0.241742					-6.38138
0.585	-1.68583	0.216965	0.20664	0.424848	0.107108	0.104529	-1.10783	0.228531	0.217104	-2.05031	0.258148	0.24366					-5.63093
0.59	-1.68187	0.215218	0.205055	0.417639	0.107319	0.104731	-1.09004	0.225896	0.214724	-2.04235	0.260846	0.246062					-7.14077
0.595	-1.67794	0.213441	0.20344	0.410728	0.107614	0.105012	-1.07269	0.223214	0.212301	-2.03387	0.264034	0.248897					-7.65687
0.6	-1.67401	0.211707	0.201865	0.404098	0.107995	0.105374	-1.05582	0.220666	0.209994	-2.02494	0.267576	0.252043					-4.43233
0.605	-1.67008	0.210075	0.200381	0.397721	0.108449	0.105807	-1.03941	0.218401	0.207942	-2.01565	0.271282	0.255328					-3.21855
0.61	-1.66615	0.208578	0.199018	0.391563	0.108956	0.106289	-1.0234	0.216522	0.206238	-2.00613	0.274953	0.258578					-6.4881
0.615	-1.66221	0.207215	0.197776	0.385591	0.109485	0.106793	-1.00771	0.215063	0.204914	-1.99651	0.278426	0.261646					-7.5562
0.62	-1.65828	0.205961	0.196634	0.379769	0.110007	0.107289	-0.992188	0.214001	0.203949	-1.98691	0.281602	0.264449					-3.25417
0.625	-1.65436	0.20478	0.195558	0.374072	0.110493	0.107752	-0.976713	0.213258	0.203275	-1.9774	0.284462	0.26697					-0.772204
0.63	-1.65046	0.203642	0.194519	0.368483	0.110926	0.108163	-0.961147	0.212733	0.202797	-1.96805	0.287053	0.26925					-1.59614
0.635	-1.64659	0.202526	0.193501	0.363	0.111293	0.108512	-0.94538	0.212311	0.202414	-1.9589	0.289458	0.271366					-2.8233
0.64	-1.64277	0.201428	0.192498	0.357635	0.111595	0.108799	-0.929335	0.211897	0.202038	-1.94994	0.291769	0.273395					-7.30206
0.645	-1.639	0.200346	0.19151	0.352416	0.111835	0.109027	-0.912983	0.211416	0.2016	-1.94115	0.294041	0.275389					0.639051
0.65	-1.63525	0.199271	0.190528	0.347383	0.112023	0.109206	-0.896339	0.210837	0.201073	-1.93252	0.296288	0.277359					1.33393
0.655	-1.63152	0.198181	0.189531	0.342582	0.11217	0.109346	-0.879457	0.210163	0.200461	-1.92401	0.29847	0.27927					-8.15175
0.66	-1.62777	0.197055	0.188501	0.338062	0.112285	0.109455	-0.862418	0.209445	0.199807	-1.91561	0.300514	0.281058					-9.59711
0.665	-1.62395	0.195883	0.187428	0.333866	0.112373	0.109538	-0.845312	0.208747	0.199172	-1.90732	0.302333	0.282649					-3.71522
0.67	-1.62	0.194696	0.186341	0.330026	0.112438	0.1096	-0.828226	0.208148	0.198627	-1.89914	0.30385	0.283974					-5.14724
0.675	-1.61588	0.193572	0.185311	0.32656	0.11248	0.10964	-0.811232	0.207701	0.198219	-1.89108	0.305023	0.284999					-5.98877
0.68	-1.61153	0.192634	0.184451	0.323465	0.112499	0.109659	-0.794375	0.207426	0.197969	-1.88315	0.305853	0.285724					-3.76647
0.685	-1.60692	0.192015	0.183884	0.320721	0.112496	0.109655	-0.777681	0.207307	0.197861	-1.87536	0.306395	0.286196					-1.94335
0.69	-1.60203	0.191822	0.183706	0.318288	0.112472	0.109633	-0.761158	0.207295	0.19785	-1.8677	0.306746	0.286503					-0.488935
0.695	-1.59687	0.192099	0.183961	0.316111	0.112434	0.109596	-0.744807	0.207335	0.197886	-1.86018	0.307036	0.286755					-1.58645
0.7	-1.59145	0.192806	0.184609	0.314127	0.11239	0.109554	-0.728642	0.207385	0.197931	-1.85275	0.307401	0.287074					-3.84266
0.705	-1.5858	0.193828	0.185545	0.312267	0.112347	0.109514	-0.712691	0.20744	0.197982	-1.84539	0.307958	0.287559					-3.76732
0.71	-1.57997	0.195004	0.186623	0.310466	0.112312	0.10948	-0.69701	0.207536	0.198069	-1.83809	0.308783	0.288279					-2.98531
0.715	-1.57402	0.196156	0.187678	0.308665	0.112285	0.109455	-0.681681	0.207743	0.198258	-1.83083	0.309896	0.289248					-6.73166
0.72	-1.56797	0.197142	0.18858	0.306818	0.112263	0.109434	-0.6668	0.20815	0.198628	-1.82361	0.311262	0.290438					-2.34992
0.725	-1.56187	0.197858	0.189236	0.304893	0.112234	0.109407	-0.652469	0.208839	0.199256	-1.81647	0.312806	0.291781					0.736393
0.73	-1.55574	0.198277	0.189619	0.302873	0.112187	0.109361	-0.638773	0.209862	0.200186	-1.80947	0.314428	0.293192					-3.11953
0.735	-1.54961	0.198424	0.189753	0.300758	0.112108	0.109287	-0.625765	0.211223	0.201425	-1.80268	0.316029	0.294583					-4.7919
0.74	-1.54348	0.198384	0.189717	0.298555	0.11199	0.109175	-0.613449	0.212873	0.202924	-1.7962	0.31752	0.295879					-0.643044
0.745	-1.53735	0.198275	0.189617	0.296282	0.111835	0.109027	-0.601768	0.214711	0.204594	-1.79011	0.318838	0.297022					-5.04365
0.75	-1.53122	0.198226	0.189571	0.293962	0.11165	0.108852	-0.590604	0.2166	0.206309	-1.7845	0.319935	0.297975					-5.54157
0.755	-1.5251	0.198352	0.189687	0.291615	0.111456	0.108667	-0.579788	0.218394	0.207935	-1.77944	0.320791	0.298717					-0.131778
0.76	-1.51898	0.198735	0.190037	0.289258	0.111278	0.108498	-0.569107	0.219954	0.209349	-1.77493	0.3214	0.299245					-3.90821
0.765	-1.51288	0.19941	0.190654	0.286903	0.111147	0.108374	-0.558336	0.221184	0.210463	-1.77096	0.321776	0.299571					-7.30084
0.77	-1.50682	0.200363	0.191525	0.284554	0.111094	0.108323	-0.547253	0.222037	0.211235	-1.76744	0.321952	0.299723					-1.97109
0.775	-1.50082	0.201535	0.192596	0.282205	0.111145	0.108371	-0.535669	0.222524	0.211676	-1.76427	0.321974	0.299742					0.598272
0.78	-1.49493	0.202848	0.193795	0.279847	0.111321	0.108539	-0.523442	0.222698	0.211833	-1.76128	0.321895	0.299674					-7.78571
0.785	-1.48917	0.204208	0.195036	0.277463	0.111635	0.108837	-0.510488	0.22264	0.211781	-1.75832	0.321768	0.299564					-2.46012
0.79	-1.48358	0.205543	0.196253	0.27503	0.112086	0.109266	-0.496786	0.222432	0.211593	-1.75521	0.321624	0.299439					-3.01796
0.795	-1.47821	0.206802	0.197401	0.272527	0.112666	0.109817	-0.482368	0.222136	0.211325	-1.75179	0.321473	0.299308					1.02397
0.8	-1.47307	0.207978	0.198471	0.269928	0.113355	0.110471	-0.467311	0.221781	0.211004	-1.74795	0.321287	0.299147					-4.23357
0.805	-1.46821	0.209103	0.199496	0.26721	0.114126	0.111204	-0.451717	0.221371	0.210632	-1.74362	0.321021	0.298916					-6.23351
0.81	-1.46363	0.210238	0.200529	0.26435	0.114949	0.111985	-0.435692	0.220889	0.210196	-1.73876	0.320615	0.298565					-5.46512
0.815	-1.45933	0.21146	0.20164	0.261326	0.115792	0.112785	-0.419337	0.220324	0.209684	-1.73341	0.320023	0.298051					-3.46017
0.82	-1.45532	0.212825	0.202881	0.258119	0.116626	0.113576	-0.402726	0.219681	0.209101	-1.72761	0.319225	0.297359					-6.89236
0.825	-1.45155	0.214356	0.204271	0.254715	0.117425	0.114334	-0.385903	0.218991	0.208476	-1.72144	0.318246	0.296509					-7.35639
0.83	-1.44803	0.21602	0.205782	0.251103	0.118172	0.115041	-0.36888	0.218307	0.207856	-1.71499	0.317156	0.295563					-1.85933
0.835	-1.4447	0.21774	0.207342	0.247281	0.118852	0.115686	-0.351638	0.217697	0.207304	-1.70833	0.316064	0.294614					1.30028
0.84	-1.44154	0.219409	0.208855	0.243254	0.119459	0.116261	-0.334141	0.217233	0.206883	-1.7015	0.315085	0.293763					-1.63666
0.845	-1.43852	0.22092	0.210224	0.239037	0.119989	0.116763	-0.316344	0.216979	0.206652	-1.69454	0.314312	0.293092					-4.2594
0.85	-1.43562	0.222198	0.211381	0.234656	0.120438	0.117188	-0.298212	0.216991	0.206663	-1.68743	0.313782	0.292631					0.194285
0.855	-1.43283	0.223215	0.212301	0.230144	0.120802	0.117533	-0.279725	0.217307	0.20695	-1.68014	0.313456	0.292347					-0.155217
0.86	-1.43014	0.223999	0.21301	0.225547	0.121071	0.117788	-0.260895	0.217947	0.20753	-1.67266	0.313216	0.292138					-3.13694
0.865	-1.42755	0.224622	0.213573	0.220912	0.121237	0.117944	-0.241766	0.218903	0.208397	-1.66494	0.312893	0.291857					-7.19074
0.87	-1.42507	0.225187	0.214084	0.216287	0.121287	0.117992	-0.222411	0.220133	0.209511	-1.65698	0.312301	0.291342					-6.23904
0.875	-1.42271	0.225805	0.214643	0.211719	0.12122	0.117928	-0.202928	0.221566	0.210809	-1.64878	0.3113	0.290471					-6.17011
0.88	-1.42048	0.226575	0.215338	0.207244	0.121036	0.117754	-0.183427	0.22311	0.212206	-1.64038	0.309823	0.289184					-2.60209
0.885	-1.41839	0.227568	0.216235	0.202887	0.120752	0.117486	-0.164017	0.224673	0.21362	-1.63184	0.307916	0.287522					-5.36613
0.89	-1.41643	0.228809	0.217355	0.198655	0.12039	0.117143	-0.144794	0.226185	0.214986	-1.6232	0.305729	0.285615					-4.19904
0.895	-1.41461	0.230269	0.218672	0.194541	0.119984	0.116758	-0.12583	0.227612	0.216275	-1.61452	0.303488	0.283658					-2.89121
0.9	-1.41293	0.231857	0.220104	0.190524	0.11956	0.116356	-0.107168	0.228962	0.217493	-1.60583	0.301447	0.281874					-3.76922
0.905	-1.41139	0.233424	0.221515	0.186569	0.119149	0.115967	-0.0888171	0.230276	0.218679	-1.59713	0.299826	0.280457					-5.259
0.91	-1.41001	0.234781	0.222737	0.182634	0.118766	0.115604	-0.0707637	0.231614	0.219885	-1.58838	0.298772	0.279534					-1.27279
0.915	-1.40882	0.235725	0.223586	0.178678	0.118416	0.115273	-0.0529759	0.233035	0.221165	-1.57951	0.298334	0.279151					-6.37795
0.92	-1.40782	0.236081	0.223907	0.174663	0.118092	0.114966	-0.0354161	0.234585	0.222561	-1.57042	0.29847	0.27927					-2.73942
0.925	-1.40707	0.235731	0.223592	0.170561	0.117774	0.114664	-0.0180519	0.236287	0.224092	-1.561	0.299068	0.279794					0.411715
0.93	-1.4066	0.234644	0.222614	0.166357	0.117435	0.114343	-0.000865873	0.238139	0.225757	-1.55114	0.299979	0.280591					-7.21725
0.935	-1.40643	0.232885	0.22103	0.162056	0.117043	0.113972	0.0161419	0.240118	0.227534	-1.54076	0.301048	0.281525					-2.38184
0.94	-1.40658	0.230609	0.218979	0.157676	0.116573	0.113526	0.0329531	0.242191	0.229395	-1.5298	0.302122	0.282465					-4.99882
0.945	-1.40707	0.228039	0.21666	0.153252	0.116006	0.112988	0.0495399	0.244336	0.231319	-1.51826	0.303088	0.283309					-4.96819
0.95	-1.40789	0.225429	0.214303	0.14883	0.115338	0.112354	0.0658742	0.24655	0.233302	-1.50616	0.303864	0.283987					-7.92027
0.955	-1.409	0.223024	0.212128	0.144461	0.114583	0.111637	0.0819421	0.248876	0.235384	-1.49357	0.304423	0.284475					-0.575991
0.96	-1.4104	0.221024	0.210318	0.1402	0.11377	0.110865	0.0977547	0.251389	0.237631	-1.48059	0.304779	0.284786					-3.11937
0.965	-1.41203	0.219547	0.20898	0.136097	0.112942	0.110079	0.113357	0.254201	0.240141	-1.46731	0.304989	0.284969					-5.30266
0.97	-1.41387	0.218626	0.208145	0.132195	0.112148	0.109325	0.12883	0.257418	0.24301	-1.45384	0.305122	0.285085					-1.59954
0.975	-1.4159	0.218199	0.207759	0.128525	0.111435	0.108647	0.144284	0.261125	0.246311	-1.44027	0.305245	0.285192					-2.81407
0.98	-1.41811	0.218151	0.207715	0.125104	0.110841	0.108083	0.159848	0.265344	0.250061	-1.42666	0.305401	0.285329					-2.44875
0.985	-1.42051	0.218316	0.207865	0.121936	0.110394	0.107657	0.175649	0.270029	0.254218	-1.41305	0.305602	0.285504					-3.33304
0.99	-1.4231	0.218534	0.208062	0.119012	0.110104	0.107382	0.19179	0.275059	0.258671	-1.39948	0.305832	0.285705					-5.51279
0.995	-1.42593	0.218659	0.208176	0.116311	0.109973	0.107257	0.208332	0.280256	0.263262	-1.38594	0.306057	0.285901					0.312375
1	-1.42901	0.21859	0.208113	0.113805	0.109991	0.107274	0.225275	0.285416	0.267809	-1.37244	0.306241	0.286062					-2.40508
1.005	-1.43238	0.218273	0.207825	0.111459	0.11014	0.107416	0.242548	0.290327	0.272129	-1.35899	0.306352	0.286158					-2.88597
1.01	-1.43603	0.217701	0.207307	0.109238	0.110397	0.10766	0.260013	0.294808	0.276062	-1.34559	0.30637	0.286174					-5.12441
1.015	-1.43995	0.216907	0.206587	0.107105	0.110733	0.10798	0.277472	0.29872	0.279489	-1.33228	0.306294	0.286108					-1.82052
1.02	-1.44413	0.215949	0.205718	0.105028	0.111114	0.108342	0.294693	0.301987	0.282347	-1.31911	0.306138	0.285972					-6.01425
1.025	-1.44851	0.21489	0.204756	0.10298	0.111503	0.108712	0.311428	0.304594	0.284624	-1.30613	0.305941	0.2858					-5.26189
1.03	-1.45302	0.21378	0.203749	0.100939	0.111865	0.109056	0.327447	0.30659	0.286366	-1.29342	0.305765	0.285646					-5.8671
1.035	-1.45759	0.212646	0.202719	0.0988946	0.112168	0.109344	0.342557	0.308072	0.287658	-1.28106	0.305708	0.285597					-6.28376
1.04	-1.46213	0.211485	0.201663	0.0968402	0.112386	0.109551	0.356621	0.309166	0.288612	-1.26914	0.305903	0.285767					0.2667
1.045	-1.46657	0.210274	0.200561	0.0947803	0.112501	0.10966	0.369569	0.310011	0.289349	-1.2577	0.306525	0.286309					-4.39918
1.05	-1.47084	0.208983	0.199387	0.0927265	0.112501	0.10966	0.381392	0.310732	0.289976	-1.24679	0.307758	0.287385					-8.51865
1.055	-1.47488	0.207604	0.198131	0.0906979	0.112381	0.109546	0.392138	0.311429	0.290583	-1.23644	0.309781	0.289148					-1.84028
1.06	-1.47864	0.206158	0.196814	0.0887196	0.112141	0.109318	0.401893	0.312162	0.291221	-1.22663	0.312702	0.291691					-4.80713
1.065	-1.48212	0.204718	0.1955	0.086821	0.111784	0.108979	0.410763	0.31295	0.291907	-1.21734	0.316542	0.295029					-2.69559
1.07	-1.4853	0.203391	0.194291	0.0850337	0.111322	0.10854	0.418854	0.313766	0.292617	-1.20854	0.321206	0.299076					-2.82994
1.075	-1.48819	0.202313	0.193307	0.0833889	0.110771	0.108016	0.426254	0.31455	0.293298	-1.20018	0.326512	0.303671					-6.99638
1.08	-1.49082	0.201611	0.192665	0.0819146	0.110154	0.107429	0.433026	0.315205	0.293868	-1.19222	0.332232	0.308612					-5.83414
1.085	-1.49321	0.201373	0.192448	0.0806335	0.109501	0.106808	0.4392	0.315628	0.294236	-1.18463	0.338128	0.313694					-2.48577
1.09	-1.4954	0.201631	0.192684	0.0795596	0.108848	0.106187	0.444773	0.315715	0.294311	-1.17735	0.343994	0.318735					-1.00809
1.095	-1.49742	0.20235	0.19334	0.0786975	0.108232	0.1056	0.449724	0.315399	0.294036	-1.17038	0.349647	0.323582					-4.47489
1.1	-1.49929	0.203445	0.19434	0.0780407	0.107687	0.105081	0.454014	0.314661	0.293395	-1.16365	0.354925	0.328098					-4.21724
1.105	-1.50104	0.204803	0.195578	0.0775715	0.107243	0.104658	0.457609	0.313558	0.292435	-1.15713	0.359676	0.332153					-6.90856
1.11	-1.50269	0.20631	0.196952	0.0772628	0.106918	0.104349	0.460483	0.312211	0.291264	-1.15075	0.363755	0.335628					-3.2783
1.115	-1.50423	0.207873	0.198376	0.0770793	0.106721	0.104162	0.462628	0.310796	0.290032	-1.14441	0.367047	0.338429					-3.03718
1.12	-1.50567	0.209424	0.199788	0.0769809	0.106648	0.104092	0.46406	0.309502	0.288904	-1.13797	0.369506	0.340518					-4.35321
1.125	-1.50699	0.21092	0.20115	0.0769263	0.106683	0.104125	0.464818	0.308495	0.288027	-1.1313	0.371169	0.34193					-4.77499
1.13	-1.50819	0.212333	0.202434	0.0768759	0.106802	0.104238	0.46496	0.307884	0.287494	-1.12421	0.372179	0.342786					-4.41029
1.135	-1.50926	0.213645	0.203626	0.0767964	0.106974	0.104402	0.464556	0.307703	0.287336	-1.11655	0.372749	0.34327					-4.49383
1.14	-1.51017	0.214838	0.20471	0.0766623	0.107164	0.104584	0.463685	0.307912	0.287519	-1.10816	0.373126	0.34359					-3.7938
1.145	-1.5109	0.215907	0.205679	0.0764586	0.107342	0.104753	0.462425	0.308419	0.287961	-1.09893	0.373546	0.343946					-4.58436
1.15	-1.51145	0.216849	0.206535	0.0761809	0.107475	0.104879	0.460849	0.309104	0.288558	-1.0888	0.374174	0.344478					-3.04615
1.155	-1.51178	0.217677	0.207286	0.0758348	0.107544	0.104945	0.459021	0.309844	0.289203	-1.07775	0.375108	0.345269					-3.00363
1.16	-1.51188	0.218414	0.207954	0.0754341	0.107537	0.104939	0.456997	0.310544	0.289812	-1.06585	0.376341	0.346314					-1.84257
1.165	-1.51173	0.219087	0.208564	0.0749982	0.107455	0.104861	0.454821	0.311137	0.290329	-1.0532	0.377804	0.347552					-2.2464
1.17	-1.51132	0.219729	0.209145	0.0745488	0.107311	0.104723	0.452533	0.311612	0.290743	-1.03996	0.379348	0.348858					-1.78229
1.175	-1.51063	0.220369	0.209725	0.0741068	0.107125	0.104546	0.450167	0.311987	0.291069	-1.02631	0.380791	0.350078					-8.348
1.18	-1.50967	0.22104	0.210333	0.0736895	0.106924	0.104354	0.447756	0.312322	0.29136	-1.01242	0.381922	0.351034					-4.27629
1.185	-1.50842	0.221783	0.211005	0.0733078	0.106737	0.104176	0.445336	0.312682	0.291673	-0.998461	0.382538	0.351554					-4.10854
1.19	-1.50692	0.222645	0.211785	0.0729654	0.106589	0.104036	0.442943	0.313126	0.29206	-0.984565	0.382459	0.351487					-4.40515
1.195	-1.50518	0.223687	0.212728	0.0726577	0.106502	0.103952	0.440618	0.313693	0.292553	-0.970825	0.381567	0.350733					-4.96534
1.2	-1.50326	0.224976	0.213894	0.0723728	0.106486	0.103937	0.438401	0.314381	0.293151	-0.957288	0.379809	0.349248					-1.58875
1.205	-1.5012	0.226577	0.21534	0.0720923	0.106543	0.103992	0.436327	0.315156	0.293825	-0.943958	0.377225	0.347062					-8.87945
1.21	-1.49908	0.228535	0.217108	0.0717933	0.106667	0.10411	0.434424	0.315961	0.294525	-0.930804	0.373923	0.344266					-2.65262
1.215	-1.49697	0.230864	0.219208	0.0714507	0.10684	0.104275	0.432704	0.316732	0.295194	-0.917764	0.370099	0.341021					-4.95217
1.22	-1.49494	0.233537	0.221617	0.0710389	0.107039	0.104464	0.43116	0.317417	0.295789	-0.904763	0.365989	0.337529					-6.08494
1.225	-1.49304	0.236482	0.224267	0.0705342	0.107235	0.104651	0.429759	0.317995	0.296291	-0.891714	0.361871	0.334024					-7.09963
1.23	-1.49131	0.239598	0.227067	0.0699167	0.107399	0.104807	0.428447	0.318484	0.296715	-0.878526	0.358023	0.330743					-5.31288
1.235	-1.48978	0.24276	0.229906	0.0691708	0.107506	0.104909	0.427145	0.318945	0.297116	-0.865109	0.354706	0.327911					-2.06524
1.24	-1.48844	0.245848	0.232674	0.0682873	0.107536	0.104937	0.425763	0.319474	0.297574	-0.851376	0.352139	0.325716					-3.45933
1.245	-1.48727	0.248758	0.235278	0.067263	0.107478	0.104883	0.424209	0.320186	0.298192	-0.837246	0.350489	0.324303					-4.83859
1.25	-1.48621	0.251417	0.237655	0.0661015	0.107333	0.104744	0.4224	0.321188	0.299061	-0.822643	0.349858	0.323763					-2.75179
1.255	-1.4852	0.253794	0.239778	0.0648128	0.10711	0.104532	0.420277	0.322552	0.300244	-0.807506	0.350289	0.324133					-4.71349
1.26	-1.48415	0.255896	0.241653	0.0634129	0.106827	0.104262	0.417817	0.324298	0.301756	-0.791784	0.35175	0.325383					-0.784169
1.265	-1.48301	0.257767	0.243321	0.0619228	0.106509	0.10396	0.415036	0.326377	0.303555	-0.775452	0.354158	0.327442					-2.51978
1.27	-1.4817	0.259474	0.244842	0.0603678	0.106184	0.10365	0.411993	0.328682	0.305547	-0.758506	0.357334	0.330155					-2.60074
1.275	-1.48018	0.261097	0.246286	0.058775	0.10588	0.10336	0.408781	0.331066	0.307606	-0.740971	0.361068	0.33334					-1.40092
1.28	-1.47842	0.262708	0.247719	0.0571718	0.105618	0.103111	0.405518	0.333367	0.309591	-0.722901	0.365077	0.336753					-3.44165
1.285	-1.47643	0.264358	0.249186	0.0555837	0.105416	0.102917	0.402329	0.335433	0.311373	-0.704373	0.369024	0.340108					-0.43002
1.29	-1.47425	0.266062	0.250699	0.0540314	0.105276	0.102785	0.399334	0.337147	0.312849	-0.685488	0.372595	0.34314					-5.93195
1.295	-1.47192	0.267791	0.252233	0.0525293	0.105194	0.102706	0.396626	0.338432	0.313955	-0.666357	0.37543	0.345542					-4.47751
1.3	-1.46953	0.269476	0.253727	0.0510834	0.10515	0.102665	0.394265	0.339257	0.314665	-0.647093	0.377262	0.347093					-4.53632
1.305	-1.46715	0.271019	0.255095	0.0496907	0.105123	0.102639	0.392274	0.339639	0.314993	-0.627805	0.377852	0.347592					-2.77718
1.31	-1.46488	0.272308	0.256237	0.0483387	0.105086	0.102603	0.390638	0.339624	0.31498	-0.608582	0.377115	0.346969					-3.04595
1.315	-1.46279	0.27324	0.257062	0.0470071	0.105018	0.102538	0.389316	0.339292	0.314695	-0.589495	0.375057	0.345226					-2.8862
1.32	-1.46096	0.273739	0.257503	0.0456688	0.104905	0.10243	0.388254	0.338734	0.314215	-0.570584	0.371849	0.342506					-0.0830141
1.325	-1.45943	0.273767	0.257528	0.0442933	0.104746	0.102279	0.387402	0.338052	0.313628	-0.551866	0.367748	0.339025					-6.4434
1.33	-1.45821	0.273332	0.257143	0.0428495	0.104552	0.102094	0.386728	0.337336	0.313012	-0.533336	0.363102	0.335072					-1.88013
1.335	-1.45731	0.272487	0.256395	0.0413088	0.10434	0.101892	0.386225	0.336669	0.312437	-0.514972	0.358269	0.330953					2.65393
1.34	-1.45668	0.271318	0.25536	0.0396479	0.104132	0.101694	0.385924	0.336104	0.311951	-0.496747	0.353575	0.326944					-3.57622
1.345	-1.45626	0.269938	0.254137	0.0378514	0.103947	0.101517	0.385882	0.335662	0.31157	-0.478639	0.349284	0.323271					-2.13377
1.35	-1.45598	0.268465	0.252831	0.0359121	0.103798	0.101375	0.386183	0.335325	0.31128	-0.460638	0.345553	0.320073					-1.49957
1.355	-1.45574	0.267014	0.251544	0.0338322	0.10369	0.101272	0.386921	0.335033	0.311028	-0.442755	0.342473	0.317429					-0.00389773
1.36	-1.45548	0.265681	0.25036	0.0316212	0.103622	0.101207	0.38819	0.334695	0.310737	-0.425027	0.340052	0.315349					-4.18372
1.365	-1.45512	0.264531	0.249339	0.0292949	0.103586	0.101172	0.390074	0.334197	0.310307	-0.407518	0.338273	0.313818					-4.93123
1.37	-1.45462	0.263596	0.248508	0.0268724	0.103572	0.10116	0.392634	0.333425	0.309642	-0.390313	0.337101	0.31281					-0.363531
1.375	-1.45396	0.262867	0.247861	0.0243735	0.103574	0.101162	0.395906	0.332281	0.308655	-0.373517	0.33651	0.3123					-7.34425
1.38	-1.45314	0.262309	0.247364	0.0218159	0.103587	0.101174	0.399904	0.330705	0.307295	-0.35724	0.336476	0.312271					-5.44361
1.385	-1.45222	0.261863	0.246967	0.0192131	0.103611	0.101197	0.404619	0.328683	0.305548	-0.341588	0.336976	0.312702					-5.54395
1.39	-1.45123	0.261469	0.246617	0.0165726	0.103651	0.101234	0.410027	0.326251	0.303446	-0.326652	0.337971	0.313558					-6.4374
1.395	-1.45026	0.261075	0.246266	0.0138952	0.103715	0.101296	0.416095	0.323498	0.301063	-0.312495	0.339393	0.314782					-6.1294
1.4	-1.44937	0.260642	0.245881	0.0111754	0.103818	0.101394	0.422786	0.320547	0.298505	-0.299148	0.341155	0.316297					-1.17362
1.405	-1.44864	0.260146	0.24544	0.0084024	0.10397	0.101539	0.430065	0.317558	0.295912	-0.286607	0.343151	0.318012					-3.07245
1.41	-1.44814	0.259569	0.244926	0.00556133	0.104184	0.101743	0.437896	0.314701	0.293429	-0.274832	0.34528	0.31984					-3.14654
1.415	-1.4479	0.258882	0.244314	0.00263579	0.104467	0.102013	0.446245	0.312141	0.291203	-0.263755	0.347447	0.321697					-2.89673
1.42	-1.44797	0.258044	0.243568	-0.000390736	0.104819	0.102349	0.455077	0.310022	0.289358	-0.253285	0.349574	0.32352					-6.46676
1.425	-1.44837	0.256988	0.242627	-0.00353253	0.105232	0.102742	0.46435	0.308435	0.287975	-0.243319	0.351582	0.325239					-2.7111
1.43	-1.44909	0.25563	0.241416	-0.00680093	0.105687	0.103176	0.474016	0.307422	0.287092	-0.233754	0.353401	0.326795					-4.20403
1.435	-1.45013	0.253877	0.239852	-0.0102031	0.106163	0.10363	0.484018	0.306958	0.286687	-0.224488	0.354943	0.328113					-2.29306
1.44	-1.45148	0.251643	0.237857	-0.0137426	0.10663	0.104075	0.494287	0.306973	0.286701	-0.215434	0.35612	0.329118					-0.945831
1.445	-1.45309	0.248866	0.235375	-0.0174196	0.107063	0.104487	0.504746	0.307367	0.287044	-0.206514	0.356838	0.329732					-6.86395
1.45	-1.45493	0.245523	0.232382	-0.021232	0.107437	0.104843	0.51531	0.308031	0.287623	-0.197666	0.357033	0.329898					-1.03335
1.455	-1.45694	0.241645	0.228906	-0.025177	0.107737	0.105129	0.525889	0.308873	0.288357	-0.18884	0.356663	0.329582					-4.526
1.46	-1.45906	0.237324	0.225025	-0.029252	0.107957	0.105338	0.536395	0.30983	0.289191	-0.179995	0.355747	0.3288					-2.66885
1.465	-1.46122	0.232711	0.220873	-0.0334561	0.1081	0.105475	0.546743	0.310873	0.290099	-0.171094	0.354355	0.32761					-0.734782
1.47	-1.4633	0.228006	0.21663	-0.0377906	0.108179	0.105549	0.556862	0.31201	0.291089	-0.162109	0.352609	0.326118					5.4812
1.475	-1.46522	0.223439	0.212503	-0.0422593	0.108209	0.105578	0.566696	0.313278	0.292192	-0.153015	0.350678	0.324466					-6.53088
1.48	-1.46686	0.219245	0.208707	-0.0468683	0.108209	0.105578	0.57621	0.31474	0.293464	-0.143798	0.348738	0.322804					-4.71611
1.485	-1.46812	0.215622	0.205421	-0.0516253	0.108196	0.105566	0.585391	0.316476	0.294972	-0.134457	0.346962	0.321281					-6.31251
1.49	-1.46891	0.212708	0.202775	-0.0565387	0.108181	0.105551	0.594251	0.318569	0.29679	-0.125007	0.345482	0.320013					-3.54032
1.495	-1.46916	0.210553	0.200815	-0.0616164	0.108166	0.105537	0.60282	0.321109	0.298993	-0.115487	0.34439	0.319076					1.48693
1.5	-1.46882	0.20911	0.199502	-0.0668655	0.108146	0.105518	0.611144	0.324173	0.301648	-0.105952	0.343734	0.318512					-4.52089
1.505	-1.4679	0.208257	0.198726	-0.072291	0.108107	0.105481	0.619271	0.327836	0.304816	-0.0964778	0.343531	0.318338					-1.70209
1.51	-1.46642	0.207807	0.198316	-0.0778955	0.108029	0.105406	0.627247	0.332158	0.308549	-0.087149	0.343797	0.318566					-2.38624
1.515	-1.46446	0.207555	0.198086	-0.0836797	0.10789	0.105274	0.635104	0.337194	0.312889	-0.0780521	0.344555	0.319217					-2.74351
1.52	-1.46209	0.207294	0.197849	-0.0896415	0.107671	0.105066	0.642855	0.342989	0.317872	-0.0692628	0.345843	0.320322					-0.915772
1.525	-1.45941	0.206859	0.197452	-0.0957775	0.107361	0.104771	0.650488	0.349578	0.323523	-0.0608345	0.347711	0.321924					-1.06023
1.53	-1.45652	0.206125	0.196783	-0.102082	0.106955	0.104385	0.657972	0.356981	0.329854	-0.0527899	0.350191	0.324049					-0.123941
1.535	-1.45349	0.205037	0.195792	-0.108548	0.106462	0.103914	0.66526	0.365196	0.336855	-0.0451139	0.353296	0.326705					-2.16883
1.54	-1.45037	0.203599	0.19448	-0.115167	0.105895	0.103374	0.672299	0.374187	0.344489	-0.0377526	0.356996	0.329867					-2.52948
1.545	-1.44717	0.201875	0.192907	-0.121929	0.105277	0.102785	0.679042	0.383879	0.352686	-0.0306158	0.361227	0.333475					3.32849
1.55	-1.44387	0.19997	0.191167	-0.128822	0.104629	0.102167	0.685454	0.394144	0.361331	-0.0235848	0.365904	0.337457					-8.26963
1.555	-1.44042	0.198012	0.189376	-0.135831	0.10397	0.101539	0.691525	0.404801	0.370266	-0.0165223	0.370928	0.341725					3.60626
1.56	-1.43673	0.196128	0.187652	-0.142942	0.103316	0.100915	0.697267	0.415612	0.379289	-0.00928532	0.376213	0.346206					-4.52777
1.565	-1.4327	0.194423	0.186091	-0.150135	0.102675	0.100303	0.70271	0.426297	0.388167	-0.00173692	0.381668	0.350819					-6.86898
1.57	-1.42824	0.192973	0.184762	-0.157392	0.102049	0.0997057	0.707898	0.436553	0.396651	0.006242	0.387208	0.355494					-3.65133
1.575	-1.42327	0.191818	0.183703	-0.164691	0.101439	0.0991233	0.712871	0.446078	0.404498	0.0147459	0.392723	0.360136					2.07082
1.58	-1.41773	0.190974	0.182928	-0.172011	0.100844	0.0985554	0.717657	0.454615	0.411503	0.0238394	0.398082	0.364638					-2.12924
1.585	-1.41159	0.190438	0.182436	-0.179331	0.100264	0.0980012	0.722256	0.461972	0.417521	0.0335568	0.40313	0.368867					-6.47718
1.59	-1.40489	0.190203	0.182221	-0.18663	0.0996977	0.0974602	0.726637	0.468058	0.422485	0.043906	0.407697	0.372688					-4.30407
1.595	-1.39767	0.190256	0.18227	-0.193891	0.0991456	0.0969326	0.73073	0.472887	0.426415	0.0548714	0.411635	0.375975					-2.75708
1.6	-1.39003	0.190588	0.182575	-0.201098	0.0986069	0.0964176	0.734437	0.476584	0.429418	0.0664222	0.414829	0.378637					-5.85683
1.605	-1.38209	0.191186	0.183123	-0.208237	0.0980813	0.095915	0.737637	0.47935	0.431662	0.0785157	0.417229	0.380636					-4.13964
1.61	-1.37398	0.192047	0.183913	-0.215301	0.0975676	0.0954238	0.740203	0.481452	0.433365	0.0911034	0.418849	0.381984					0.475412
1.615	-1.36583	0.19318	0.184952	-0.222284	0.097065	0.094943	0.742014	0.48316	0.434749	0.104132	0.419769	0.382748					-3.4892
1.62	-1.35775	0.194614	0.186266	-0.229184	0.0965712	0.0944705	0.742973	0.484733	0.436021	0.117544	0.420117	0.383038					-6.76523
1.625	-1.34984	0.196404	0.187905	-0.236002	0.0960831	0.0940033	0.743015	0.486361	0.437338	0.131281	0.420065	0.382994					-2.09428
1.63	-1.34217	0.198621	0.189933	-0.242742	0.0955952	0.0935363	0.742112	0.48816	0.438792	0.145278	0.419805	0.382778					-4.90329
1.635	-1.33478	0.201347	0.192425	-0.249409	0.0951009	0.093063	0.740277	0.490137	0.440388	0.159464	0.419545	0.382562					-5.50515
1.64	-1.32766	0.204652	0.195441	-0.256008	0.0945928	0.0925763	0.737554	0.492207	0.442058	0.173768	0.419477	0.382506					-1.23047
1.645	-1.32081	0.20858	0.19902	-0.262544	0.094065	0.0920708	0.734011	0.494188	0.443655	0.188112	0.419774	0.382753					3.78537
1.65	-1.31417	0.213134	0.203162	-0.269019	0.0935149	0.0915437	0.729724	0.495844	0.444989	0.202425	0.420553	0.3834					-1.86922
1.655	-1.3077	0.21827	0.207823	-0.27543	0.0929446	0.0909971	0.724768	0.496907	0.445845	0.216635	0.421867	0.384492					-2.38805
1.66	-1.30133	0.223891	0.212912	-0.281774	0.0923609	0.0904375	0.719205	0.497134	0.446027	0.230687	0.423702	0.386015					-1.28591
1.665	-1.29499	0.229861	0.218305	-0.288042	0.0917748	0.0898755	0.713077	0.49633	0.44538	0.244533	0.425975	0.3879					-7.83208
1.67	-1.28863	0.236014	0.223847	-0.294224	0.0911992	0.0893233	0.706401	0.494392	0.443819	0.258145	0.428556	0.390039					-3.77628
1.675	-1.28218	0.242171	0.229378	-0.300308	0.0906476	0.0887942	0.699175	0.491316	0.441339	0.27151	0.431278	0.392292					-8.55592
1.68	-1.27557	0.248158	0.234741	-0.306282	0.0901323	0.0882997	0.691382	0.487197	0.438014	0.284631	0.433961	0.39451					-4.02509
1.685	-1.26877	0.25382	0.239801	-0.312138	0.0896637	0.0878499	0.683001	0.482224	0.43399	0.297519	0.436418	0.39654					-2.34806
1.69	-1.26171	0.259035	0.24445	-0.317873	0.0892493	0.0874521	0.674014	0.476638	0.429462	0.310194	0.438468	0.398231					-1.75231
1.695	-1.25434	0.263716	0.248615	-0.323486	0.0888944	0.0871113	0.664421	0.470723	0.424655	0.322671	0.439958	0.39946					-3.66716
1.7	-1.24663	0.267812	0.252252	-0.328985	0.0886006	0.0868291	0.654244	0.464762	0.419798	0.334957	0.440759	0.400119					0.0858607
1.705	-1.23855	0.2713	0.255344	-0.33438	0.0883666	0.0866044	0.643532	0.459012	0.415103	0.347044	0.4408	0.400154					6.62153
1.71	-1.23008	0.274181	0.257894	-0.339683	0.088187	0.0864319	0.632365	0.453693	0.410748	0.358904	0.44007	0.399552					-9.3635
1.715	-1.22123	0.276466	0.259915	-0.344906	0.0880529	0.0863031	0.620849	0.44895	0.406857	0.370488	0.438621	0.398357					-4.12855
1.72	-1.21204	0.278178	0.261427	-0.350059	0.0879525	0.0862066	0.609106	0.444864	0.403499	0.381725	0.436563	0.396659					1.75156
1.725	-1.20258	0.279339	0.262453	-0.355145	0.0878726	0.0861299	0.597267	0.441426	0.400669	0.392526	0.434036	0.394572					-1.85209
1.73	-1.19295	0.279983	0.263021	-0.36016	0.0878002	0.0860603	0.585456	0.438558	0.398305	0.402789	0.431192	0.392221					-5.00871
1.735	-1.18327	0.280142	0.263161	-0.365091	0.0877237	0.0859868	0.573781	0.436108	0.396284	0.412413	0.428158	0.389709					-2.5557
1.74	-1.1737	0.279863	0.262915	-0.369918	0.0876345	0.0859011	0.562323	0.433882	0.394445	0.421299	0.425019	0.387107					-3.00437
1.745	-1.16441	0.279197	0.262327	-0.374618	0.0875262	0.085797	0.551133	0.431657	0.392606	0.429367	0.421812	0.384446					-2.00415
1.75	-1.15554	0.278202	0.261448	-0.37916	0.0873957	0.0856716	0.540226	0.429213	0.390583	0.436567	0.418539	0.381726					-5.98249
1.755	-1.14726	0.276936	0.26033	-0.383518	0.0872414	0.0855233	0.529588	0.426355	0.388215	0.442883	0.415185	0.378934					-2.55181
1.76	-1.13969	0.275458	0.259024	-0.387669	0.0870641	0.085353	0.519184	0.422931	0.385375	0.448342	0.411746	0.376067					-2.02808
1.765	-1.13291	0.273824	0.257578	-0.391595	0.0868666	0.0851632	0.508967	0.418851	0.381984	0.453017	0.408244	0.373144					-2.25979
1.77	-1.12699	0.272089	0.256043	-0.395287	0.0866539	0.0849587	0.498885	0.414077	0.378011	0.457019	0.404743	0.370217					-7.41542
1.775	-1.12193	0.270311	0.254468	-0.398747	0.0864339	0.0847472	0.488896	0.408636	0.373472	0.460495	0.401331	0.367361					-5.89712
1.78	-1.11773	0.268549	0.252906	-0.401983	0.0862164	0.0845381	0.478969	0.402597	0.368421	0.463612	0.398122	0.36467					-6.1229
1.785	-1.11435	0.266866	0.251412	-0.405011	0.0860135	0.084343	0.469088	0.396075	0.362953	0.466544	0.395208	0.362224					-1.61189
1.79	-1.11176	0.265319	0.250039	-0.40785	0.0858369	0.0841732	0.459255	0.389226	0.357194	0.469452	0.392667	0.360089					-6.14655
1.795	-1.1099	0.263959	0.248831	-0.41052	0.0856973	0.084039	0.449479	0.382244	0.351306	0.472473	0.390525	0.358287					-3.42048
1.8	-1.10875	0.262822	0.247821	-0.413041	0.0856016	0.0839469	0.439777	0.37536	0.345482	0.475702	0.388773	0.356812					-3.64307
1.805	-1.1083	0.261928	0.247025	-0.415429	0.0855516	0.0838988	0.430166	0.368826	0.33994	0.479188	0.387367	0.355628					-4.45248
1.81	-1.10853	0.261279	0.246448	-0.417692	0.0855434	0.083891	0.420658	0.362904	0.334904	0.482928	0.386246	0.354683					-1.55303
1.815	-1.10948	0.260862	0.246077	-0.419839	0.0855667	0.0839133	0.41126	0.357827	0.330576	0.486877	0.385353	0.353929					-10.2172
1.82	-1.11116	0.260658	0.245895	-0.421868	0.0856067	0.0839518	0.401974	0.353776	0.327115	0.490948	0.384638	0.353326					-5.27536
1.825	-1.1136	0.260632	0.245872	-0.42378	0.0856451	0.0839888	0.392801	0.350841	0.324605	0.495036	0.384068	0.352846					-3.74517
1.83	-1.11682	0.260749	0.245976	-0.42557	0.0856644	0.0840073	0.383747	0.349019	0.323044	0.499022	0.38361	0.352459					-6.67251
1.835	-1.12082	0.260956	0.246161	-0.42724	0.0856489	0.0839924	0.374827	0.348204	0.322347	0.502793	0.38322	0.35213					-2.46893
1.84	-1.12558	0.261198	0.246376	-0.428793	0.0855887	0.0839346	0.366074	0.348223	0.322363	0.506253	0.382842	0.351811					-2.8015
1.845	-1.13106	0.2614	0.246555	-0.430237	0.0854799	0.0838298	0.357534	0.348857	0.322906	0.509329	0.382399	0.351436					-4.5275
1.85	-1.13723	0.261479	0.246626	-0.431587	0.0853248	0.0836807	0.349271	0.349879	0.323781	0.511976	0.381816	0.350944					-3.40422
1.855	-1.14402	0.261344	0.246506	-0.432867	0.0851316	0.0834948	0.341357	0.351073	0.324804	0.514176	0.381034	0.350283					-4.72524
1.86	-1.15135	0.260901	0.246112	-0.4341	0.0849106	0.0832823	0.333868	0.352249	0.32581	0.515934	0.38003	0.349435					-7.70957
1.865	-1.15917	0.260065	0.245368	-0.435315	0.084674	0.0830546	0.326871	0.353236	0.326654	0.517278	0.37884	0.348429					-4.0715
1.87	-1.1674	0.258766	0.244211	-0.43654	0.0844312	0.082821	0.320416	0.353889	0.327213	0.518245	0.377559	0.347344					-7.22092
1.875	-1.17599	0.256958	0.2426	-0.437797	0.0841908	0.0825897	0.314525	0.354085	0.32738	0.518884	0.376339	0.346312					-2.64648
1.88	-1.18487	0.254617	0.240513	-0.439104	0.0839576	0.0823652	0.309188	0.353735	0.327081	0.519246	0.375374	0.345495					-1.34455
1.885	-1.19399	0.25175	0.237953	-0.440466	0.0837356	0.0821516	0.304357	0.352793	0.326275	0.519387	0.374874	0.345072					-0.600823
1.89	-1.20328	0.24838	0.23494	-0.441882	0.0835277	0.0819515	0.299949	0.351267	0.324969	0.519367	0.375038	0.34521					-5.00013
1.895	-1.21267	0.244556	0.231515	-0.443339	0.0833375	0.0817684	0.295851	0.349214	0.323212	0.519246	0.376019	0.346041					-2.03728
1.9	-1.22209	0.240339	0.227734	-0.444816	0.0831692	0.0816064	0.291932	0.346741	0.321092	0.519087	0.37791	0.347642					-4.3679
1.905	-1.23145	0.235815	0.223667	-0.446288	0.0830289	0.0814713	0.288052	0.343986	0.318729	0.518955	0.380732	0.350028					-3.88959
1.91	-1.24068	0.231081	0.219405	-0.447727	0.0829238	0.0813701	0.284079	0.341101	0.31625	0.518911	0.384435	0.353155					-3.21942
1.915	-1.2497	0.226261	0.215055	-0.449109	0.082863	0.0813115	0.279901	0.338233	0.313784	0.519011	0.388925	0.35694					-3.46454
1.92	-1.25845	0.221492	0.210742	-0.450413	0.082856	0.0813048	0.275434	0.335509	0.311438	0.519298	0.394079	0.361276					-0.0563264
1.925	-1.26688	0.216925	0.206603	-0.451627	0.0829125	0.0813592	0.270634	0.333024	0.309296	0.519797	0.399777	0.366059					-1.14246
1.93	-1.27499	0.212712	0.202778	-0.452745	0.0830394	0.0814814	0.265498	0.330833	0.307405	0.520511	0.405912	0.371195					-0.0271985
1.935	-1.28276	0.208991	0.199394	-0.453771	0.083239	0.0816736	0.26006	0.32895	0.305779	0.52142	0.412406	0.376618					-0.711783
1.94	-1.29025	0.205869	0.196551	-0.45471	0.0835055	0.0819301	0.254387	0.327352	0.304397	0.522478	0.419199	0.382274					-2.22261
1.945	-1.29752	0.203403	0.194301	-0.455573	0.083824	0.0822367	0.248567	0.325989	0.303219	0.523618	0.426255	0.388133					-2.94335
1.95	-1.30465	0.201589	0.192645	-0.456366	0.0841712	0.0825708	0.2427	0.324792	0.302183	0.524764	0.43354	0.394163					-3.37584
1.955	-1.31175	0.20036	0.191523	-0.457095	0.0845177	0.0829043	0.23688	0.323683	0.301223	0.525831	0.441025	0.400339					-2.12486
1.96	-1.31892	0.199602	0.19083	-0.45776	0.0848334	0.083208	0.231183	0.322585	0.300272	0.526745	0.44866	0.406619					-3.03711
1.965	-1.32626	0.199167	0.190433	-0.458358	0.085092	0.0834567	0.225661	0.32142	0.299262	0.527448	0.456388	0.412955					-5.63255
1.97	-1.33386	0.198914	0.190201	-0.458879	0.0852751	0.0836329	0.220334	0.320121	0.298136	0.527908	0.464115	0.419271					-3.10546
1.975	-1.34181	0.198727	0.19003	-0.459316	0.0853746	0.0837286	0.215187	0.318625	0.296838	0.528128	0.471726	0.425471					-2.21691
1.98	-1.35012	0.198538	0.189857	-0.459661	0.0853924	0.0837457	0.210179	0.316885	0.295328	0.528143	0.479063	0.43143					-0.981318
1.985	-1.35881	0.198333	0.18967	-0.459911	0.0853383	0.0836937	0.205244	0.314868	0.293575	0.528025	0.485946	0.437003					-6.10564
1.99	-1.36784	0.198144	0.189497	-0.460069	0.0852273	0.083587	0.200309	0.312563	0.291571	0.527868	0.492165	0.442024					-4.26789
1.995	-1.37714	0.198031	0.189394	-0.460147	0.0850766	0.0834419	0.195297	0.309984	0.289325	0.527786	0.49751	0.44633					-5.86066
2	-1.38662	0.19806	0.18942	-0.460162	0.0849031	0.0832751	0.190143	0.307167	0.286869	0.527892	0.501785	0.449767					-4.00317
2.005	-1.39614	0.198283	0.189624	-0.460139	0.0847221	0.083101	0.184797	0.304171	0.284255	0.528285	0.504836	0.452216					-3.29433
2.01	-1.40556	0.198723	0.190026	-0.460103	0.0845466	0.0829321	0.17923	0.301067	0.281542	0.529035	0.506575	0.453611					-3.88142
2.015	-1.41473	0.19937	0.190618	-0.46008	0.0843864	0.082778	0.173434	0.297932	0.278799	0.530169	0.506986	0.45394					0.495634
2.02	-1.42352	0.200178	0.191356	-0.460094	0.0842485	0.0826452	0.167417	0.294836	0.276086	0.531659	0.50614	0.453262					-0.594236
2.025	-1.4318	0.201071	0.192172	-0.460163	0.0841357	0.0825367	0.161197	0.291825	0.273444	0.533421	0.504178	0.451688					-3.58548
2.03	-1.43946	0.201956	0.192981	-0.460297	0.0840482	0.0824525	0.1548	0.288934	0.270905	0.535318	0.501316	0.44939					0.633539
2.035	-1.44642	0.202744	0.1937	-0.460501	0.0839825	0.0823893	0.148248	0.286166	0.26847	0.537166	0.497798	0.446562					-0.941827
2.04	-1.45263	0.203355	0.194257	-0.460774	0.0839341	0.0823426	0.141556	0.283534	0.266153	0.538753	0.493898	0.443422					-3.34207
2.045	-1.45805	0.203752	0.19462	-0.461114	0.0838982	0.0823081	0.13473	0.281054	0.263966	0.539852	0.48987	0.440173					0.701332
2.05	-1.46267	0.203938	0.194789	-0.461516	0.0838723	0.0822832	0.127761	0.27879	0.261967	0.540247	0.485936	0.436994					-0.46173
2.055	-1.46647	0.20397	0.194819	-0.461981	0.0838578	0.0822692	0.120629	0.276838	0.260244	0.539745	0.482263	0.434023					-5.52896
2.06	-1.46947	0.203944	0.194795	-0.462512	0.0838595	0.0822708	0.113304	0.275335	0.258915	0.538194	0.478954	0.431341					-0.0329568
2.065	-1.47168	0.203978	0.194826	-0.463118	0.0838857	0.0822961	0.105749	0.274412	0.258099	0.535491	0.47605	0.428984					-6.27357
2.07	-1.47312	0.204183	0.195013	-0.463811	0.0839453	0.0823535	0.0979229	0.274156	0.257872	0.531585	0.473546	0.42695					-6.77752
2.075	-1.47382	0.204638	0.195428	-0.464608	0.0840457	0.08245	0.0897856	0.274569	0.258237	0.526473	0.471403	0.425208					-5.47099
2.08	-1.47381	0.205371	0.196096	-0.465521	0.0841898	0.0825887	0.0812995	0.275556	0.259111	0.520192	0.469565	0.423713					-1.65661
2.085	-1.47315	0.20635	0.196989	-0.466563	0.0843752	0.0827672	0.0724331	0.276941	0.260335	0.512807	0.467979	0.422421					-2.30631
2.09	-1.47189	0.207487	0.198024	-0.467736	0.0845934	0.0829771	0.0631618	0.278511	0.261721	0.504397	0.466588	0.421287					-3.1846
2.095	-1.4701	0.20865	0.199084	-0.469033	0.0848314	0.0832061	0.0534711	0.280067	0.263095	0.495046	0.465355	0.420282					-6.4424
2.1	-1.46787	0.20969	0.20003	-0.470434	0.0850733	0.0834387	0.0433558	0.281468	0.264331	0.484828	0.464256	0.419386					-5.87617
2.105	-1.46525	0.210467	0.200738	-0.471909	0.085303	0.0836598	0.0328229	0.282655	0.265378	0.473812	0.463291	0.418598					-1.00244
2.11	-1.46231	0.21087	0.201104	-0.473416	0.0855069	0.0838558	0.0218913	0.283651	0.266255	0.462049	0.46249	0.417944					-7.70567
2.115	-1.45909	0.210844	0.20108	-0.474909	0.0856747	0.0840172	0.0105919	0.284547	0.267045	0.449586	0.461912	0.417472					-8.23115
2.12	-1.45562	0.210393	0.20067	-0.47634	0.0858016	0.0841392	-0.00103181	0.285477	0.267864	0.436461	0.46165	0.417258					-5.79094
2.125	-1.45191	0.209585	0.199934	-0.477664	0.0858874	0.0842217	-0.0129255	0.286589	0.268842	0.422713	0.461814	0.417392					-0.247699
2.13	-1.44795	0.208535	0.198979	-0.478844	0.0859362	0.0842687	-0.025024	0.288013	0.270095	0.408381	0.46252	0.417969					1.64527
2.135	-1.44371	0.207397	0.197943	-0.479858	0.0859554	0.0842872	-0.0372541	0.289838	0.271699	0.39351	0.463855	0.419058					-9.0198
2.14	-1.4392	0.206332	0.196972	-0.480697	0.0859531	0.0842849	-0.0495352	0.292086	0.273674	0.378143	0.465847	0.420684					-4.13417
2.145	-1.43441	0.205506	0.196219	-0.481371	0.0859374	0.0842699	-0.0617816	0.294716	0.275981	0.362321	0.46844	0.422796					-1.42168
2.15	-1.42936	0.205068	0.19582	-0.481903	0.0859148	0.0842481	-0.0739049	0.297618	0.278524	0.346074	0.47147	0.425263					-4.11523
2.155	-1.4241	0.205156	0.1959	-0.482333	0.0858903	0.0842246	-0.0858146	0.300645	0.281173	0.329419	0.474675	0.427868					-1.4402
2.16	-1.41873	0.205882	0.196562	-0.482705	0.0858668	0.084202	-0.0974225	0.303633	0.283785	0.312358	0.477705	0.430328					0.497509
2.165	-1.41336	0.207328	0.197879	-0.483069	0.0858463	0.0841822	-0.108643	0.306436	0.286232	0.294874	0.480172	0.432328					-6.0746
2.17	-1.40812	0.209533	0.199887	-0.483471	0.08583	0.0841665	-0.1194	0.308945	0.28842	0.27694	0.481683	0.433553					-5.12611
2.175	-1.40318	0.212478	0.202566	-0.483951	0.0858191	0.0841561	-0.129626	0.311099	0.290296	0.258525	0.481895	0.433725					-3.60818
2.18	-1.39867	0.216085	0.205841	-0.484538	0.0858148	0.084152	-0.139273	0.312889	0.291854	0.239605	0.480551	0.432635					-6.90625
2.185	-1.39475	0.220211	0.209581	-0.485248	0.0858181	0.0841551	-0.148313	0.314347	0.293122	0.220172	0.477511	0.43017					-4.63656
2.19	-1.39153	0.224668	0.213615	-0.486085	0.0858296	0.0841662	-0.156742	0.315534	0.294154	0.200243	0.472772	0.426321					-1.09595
2.195	-1.38909	0.229243	0.217747	-0.487041	0.0858493	0.0841851	-0.164587	0.316531	0.29502	0.179865	0.466472	0.421193					-3.70186
2.2	-1.38746	0.233721	0.221783	-0.488096	0.0858768	0.0842116	-0.171902	0.31742	0.295792	0.159119	0.458887	0.415					-2.58386
2.205	-1.38663	0.237908	0.22555	-0.489228	0.0859122	0.0842456	-0.17877	0.318285	0.296543	0.13811	0.450396	0.408045					-1.68567
2.21	-1.38655	0.241652	0.228912	-0.490411	0.0859559	0.0842876	-0.185295	0.319194	0.297332	0.116965	0.441458	0.400695					-1.92413
2.215	-1.38713	0.244849	0.231778	-0.491619	0.0860105	0.0843401	-0.191598	0.320203	0.298207	0.0958148	0.432541	0.393337					-2.71952
2.22	-1.38822	0.247449	0.234107	-0.492831	0.0860805	0.0844074	-0.197804	0.321337	0.299191	0.0747818	0.424083	0.386331					-5.04875
2.225	-1.38967	0.249452	0.235899	-0.494032	0.0861725	0.0844959	-0.204036	0.322596	0.300281	0.053968	0.416427	0.379968					-4.66187
2.23	-1.39134	0.250897	0.23719	-0.49521	0.086294	0.0846127	-0.2104	0.323941	0.301447	0.0334416	0.409787	0.374433					1.24107
2.235	-1.39305	0.251845	0.238038	-0.496362	0.0864523	0.0847649	-0.216985	0.325306	0.302628	0.013231	0.404241	0.369798					-4.70456
2.24	-1.39467	0.252376	0.238512	-0.497485	0.0866516	0.0849565	-0.22385	0.326597	0.303745	-0.00667708	0.399728	0.366018					-8.17486
2.245	-1.3961	0.252564	0.23868	-0.498583	0.0868926	0.0851881	-0.231024	0.327707	0.304705	-0.0263341	0.396104	0.362977					-4.34497
2.25	-1.39726	0.25248	0.238604	-0.499656	0.0871704	0.0854552	-0.23851	0.328536	0.305421	-0.0458199	0.393162	0.360505					-4.89784
2.255	-1.39812	0.252174	0.238332	-0.500707	0.0874757	0.0857485	-0.24628	0.328997	0.30582	-0.065231	0.390689	0.358425					1.56898
2.26	-1.39869	0.251694	0.237903	-0.501735	0.0877959	0.0860561	-0.254285	0.329039	0.305856	-0.0846639	0.388495	0.356578					-2.52602
2.265	-1.39902	0.25107	0.237346	-0.502738	0.0881166	0.0863643	-0.26246	0.328645	0.305515	-0.1042	0.386435	0.354842					-2.52616
2.27	-1.39919	0.250335	0.236688	-0.50371	0.0884255	0.0866609	-0.270728	0.327838	0.304818	-0.123894	0.384423	0.353145					-0.941425
2.275	-1.39929	0.249516	0.235956	-0.504645	0.0887122	0.0869364	-0.279004	0.326668	0.303806	-0.143757	0.382422	0.351456					-0.402566
2.28	-1.39942	0.248643	0.235175	-0.505537	0.0889711	0.087185	-0.287202	0.325198	0.302534	-0.16376	0.380444	0.349785					-7.21193
2.285	-1.39971	0.247744	0.234371	-0.506376	0.0891993	0.0874041	-0.295235	0.32349	0.301056	-0.183825	0.378523	0.34816					-5.67833
2.29	-1.40026	0.246842	0.233563	-0.507156	0.0893968	0.0875937	-0.303021	0.32159	0.29941	-0.203838	0.376708	0.346625					-3.21144
2.295	-1.40117	0.245954	0.232768	-0.50787	0.089564	0.0877542	-0.310477	0.319526	0.29762	-0.223653	0.375036	0.345208					-4.52139
2.3	-1.40251	0.245091	0.231995	-0.508511	0.0897019	0.0878865	-0.317527	0.317303	0.295691	-0.24311	0.373526	0.343929					-2.24164
2.305	-1.40436	0.244261	0.231251	-0.50907	0.0898109	0.0879912	-0.324098	0.314922	0.293621	-0.262045	0.372171	0.34278					-2.95386
2.31	-1.40677	0.243474	0.230546	-0.509539	0.0898923	0.0880693	-0.330125	0.312376	0.291407	-0.280307	0.370946	0.341741					-5.13004
2.315	-1.40975	0.242745	0.229892	-0.509908	0.0899497	0.0881244	-0.335548	0.309663	0.289045	-0.297767	0.369815	0.34078					-2.43669
2.32	-1.41331	0.242101	0.229315	-0.510164	0.089989	0.0881622	-0.340319	0.306793	0.286543	-0.314328	0.36875	0.339876					-5.02235
2.325	-1.41742	0.241574	0.228842	-0.510295	0.0900195	0.0881914	-0.344402	0.303774	0.283908	-0.329922	0.367749	0.339025					0.916813
2.33	-1.42204	0.241201	0.228507	-0.510287	0.0900522	0.0882228	-0.347774	0.300624	0.281154	-0.344515	0.366838	0.338251					-1.65899
2.335	-1.42709	0.241008	0.228334	-0.510129	0.0900987	0.0882674	-0.350434	0.297353	0.278292	-0.358098	0.366081	0.337607					-0.530283
2.34	-1.43246	0.24101	0.228335	-0.509814	0.0901693	0.0883352	-0.352398	0.293982	0.275337	-0.370679	0.365549	0.337155					1.45494
2.345	-1.43806	0.24119	0.228497	-0.509342	0.0902724	0.0884341	-0.353706	0.290528	0.272306	-0.382277	0.365316	0.336956					-7.26831
2.35	-1.44374	0.241514	0.228788	-0.508722	0.0904134	0.0885695	-0.354417	0.287018	0.26922	-0.392913	0.365403	0.337031					-3.10528
2.355	-1.44939	0.241917	0.22915	-0.50797	0.0905952	0.0887439	-0.354616	0.283481	0.266106	-0.402608	0.365774	0.337347					-4.60046
2.36	-1.45488	0.242328	0.229518	-0.507116	0.0908174	0.0889571	-0.354402	0.279951	0.262993	-0.41138	0.366305	0.337798					-6.29029
2.365	-1.46009	0.242669	0.229824	-0.506197	0.0910765	0.0892057	-0.353894	0.276453	0.259904	-0.419246	0.366789	0.33821					-2.7909
2.37	-1.46495	0.242861	0.229997	-0.505259	0.0913644	0.0894819	-0.353216	0.273009	0.256857	-0.426226	0.36697	0.338363					-3.25278
2.375	-1.46939	0.242831	0.22997	-0.504348	0.0916687	0.0897737	-0.352498	0.269624	0.253859	-0.432344	0.366567	0.33802					-2.76157
2.38	-1.47338	0.242498	0.229671	-0.503513	0.0919711	0.0900638	-0.351862	0.266306	0.250916	-0.437635	0.365339	0.336976					1.50541
2.385	-1.47692	0.241771	0.229019	-0.502797	0.0922498	0.090331	-0.351419	0.263074	0.248044	-0.442139	0.363116	0.335084					-0.674576
2.39	-1.48005	0.240552	0.227925	-0.502231	0.0924801	0.0905518	-0.351256	0.259982	0.245294	-0.445904	0.359846	0.332298					-2.91714
2.395	-1.48282	0.238742	0.226299	-0.501837	0.0926388	0.090704	-0.351435	0.257135	0.242758	-0.448976	0.355605	0.328679					-4.31225
2.4	-1.48529	0.236257	0.224065	-0.501619	0.092707	0.0907693	-0.351982	0.254698	0.240584	-0.451394	0.350602	0.324401					-2.55175
2.405	-1.48754	0.233052	0.22118	-0.501568	0.0926746	0.0907382	-0.352893	0.252878	0.23896	-0.453178	0.345153	0.31973					-6.32856
2.41	-1.48962	0.229138	0.217652	-0.501658	0.092543	0.0906121	-0.354127	0.251889	0.238077	-0.454329	0.339637	0.314991					-6.14096
2.415	-1.49158	0.224601	0.213555	-0.501854	0.0923259	0.0904039	-0.355618	0.2519	0.238087	-0.454821	0.334446	0.310522					-1.19432
2.42	-1.49345	0.219601	0.209029	-0.50211	0.092048	0.0901374	-0.357279	0.252978	0.23905	-0.454604	0.329922	0.306618					3.19242
2.425	-1.49521	0.214374	0.204288	-0.502381	0.0917402	0.0898423	-0.359012	0.25506	0.240908	-0.453609	0.326311	0.303497					-3.41201
2.43	-1.49683	0.209213	0.199596	-0.502621	0.0914353	0.0895499	-0.360717	0.257954	0.243488	-0.45176	0.323741	0.301273					-4.35068
2.435	-1.49824	0.204446	0.195253	-0.502791	0.0911609	0.0892866	-0.362301	0.261374	0.246533	-0.448984	0.322221	0.299956					-3.05739
2.44	-1.49934	0.200399	0.191559	-0.502863	0.0909354	0.0890704	-0.363686	0.265001	0.249757	-0.445225	0.32168	0.299487					1.32524
2.445	-1.50001	0.197359	0.188778	-0.50282	0.0907654	0.0889072	-0.364808	0.26854	0.252898	-0.440457	0.321991	0.299757					-6.16922
2.45	-1.50014	0.195528	0.187103	-0.502659	0.0906457	0.0887924	-0.365623	0.271768	0.255758	-0.434689	0.323018	0.300647					-2.51589
2.455	-1.49962	0.195	0.186619	-0.502387	0.0905618	0.0887118	-0.366099	0.274555	0.258225	-0.42797	0.324619	0.302033					-4.81181
2.46	-1.49836	0.195742	0.187298	-0.502022	0.0904928	0.0886456	-0.366212	0.276869	0.260271	-0.420387	0.32667	0.303808					-3.21875
2.465	-1.49629	0.19761	0.189009	-0.501589	0.0904155	0.0885715	-0.365944	0.278757	0.261939	-0.412058	0.329045	0.305861					-1.08338
2.47	-1.4934	0.200385	0.191546	-0.501115	0.0903079	0.0884683	-0.365275	0.280322	0.26332	-0.403124	0.331636	0.308099					-5.83548
2.475	-1.48971	0.203814	0.194676	-0.500626	0.0901517	0.0883183	-0.364179	0.281688	0.264525	-0.393733	0.334341	0.310431					-6.4616
2.48	-1.48529	0.207648	0.198171	-0.500147	0.0899347	0.08811	-0.362625	0.282988	0.265671	-0.384033	0.337082	0.312793					-4.04518
2.485	-1.48025	0.211677	0.201838	-0.499692	0.0896521	0.0878387	-0.360577	0.284327	0.266851	-0.374156	0.339802	0.315134					2.17589
2.49	-1.47469	0.215738	0.205527	-0.499272	0.089307	0.0875075	-0.358001	0.285782	0.268132	-0.364211	0.342464	0.317421					0.0939453
2.495	-1.46878	0.219715	0.209133	-0.498887	0.0889098	0.0871261	-0.354868	0.287388	0.269545	-0.354284	0.345043	0.319636					-3.28258
2.5	-1.46264	0.223529	0.212585	-0.498532	0.0884759	0.0867094	-0.351162	0.289141	0.271087	-0.344428	0.347516	0.321756					-5.56305
																	2.03245
																	-2.35493
																	-0.929644
																	-1.58046
																	2.88519
																	-3.69661
																	-0.873405
																	-6.79129
																	-0.116026
																	-6.47715
																	-1.98095
																	-8.99369
																	0.75431
																	-3.17881
																	-2.79055
																	-6.30522
																	-9.43597
																	-0.440064
																	-1.04307
																	0.34834
																	-2.67402
																	-6.04767
																	-2.84719
																	-2.93178
																	-3.16676
																	-5.55615
																	-8.19415
																	-5.17335
																	-1.26146
																	4.49632
																	-4.16442
																	-1.31713
																	1.16088
																	-4.36514
																	-5.36512
																	-5.69861
																	-1.84041
																	-6.50615
																	-6.56235
																	-2.31578
																	-2.68936
																	3.81021
																	1.54763
																	-8.12341
																	-7.33212
																	-6.6361
																	-4.75068
																	2.12405
																	-2.5995
																	-4.22442
																	1.50974
																	-3.01293
																	-0.629921
																	-0.156578
																	-6.91766
																	-7.83069
																	-2.36289
																	-2.10388
																	-3.79992
																	-4.63744
																	-4.35918
																	-7.66155
																	-6.19529
																	-4.71431
																	1.33706
																	-3.59182
																	-5.60037
																	-5.53191
																	-4.55405
																	-2.10996
																	-3.7049
																	-6.61583
																	-3.53302
																	-1.88807
																	-0.0535653
																	-7.63137
																	-0.923753
																	-3.56449
																	-1.66559
																	-4.69921
																	-2.17753
																	-2.20028
																	-5.71494
																	-0.705479
																	-3.30658
																	-2.50998
																	-3.66158
																	-3.39141
																	-0.326891
																	-1.00439
																	1.12775
																	-0.0814744
																	-1.75134
																	-4.80554
																	-4.52094
																	-1.84964
																	-1.18729
																	-4.91199
																	-3.96729
																	-2.99463
																	-4.86116
																	-3.41489
																	0.254975
																	-3.19478
																	-3.396
																	-3.48744
																	-2.49384
																	-0.538409
																	-1.69215
																	-3.24465
																	0.895771
																	-4.75833
																	0.3207
																	0.231504
																	-4.05957
																	-4.61517
																	-1.43861
																	-2.28392
																	-4.01911
																	-4.60826
																	-3.31419
																	-4.10549
																	-7.77961
																	-4.36781
																	-0.312553
																	-2.00781
																	0.11845
																	-2.68442
																	-4.5043
																	-2.72759
																	0.987526
																	-2.98027
																	-2.06012
																	1.00128
																	-6.44942
																	-1.07399
																	-0.211609
																	1.70898
																	-3.04666
																	0.0798344
																	2.11508
																	-3.72683
																	-0.422176
																	-7.97152
																	-3.75563
																	5.58733
																	2.30202
																	-2.97759
																	-3.15741
																	0.52995
																	0.209979
																	-7.86472
																	1.99733
																	-3.42243
																	-1.25293
																	-7.25877
																	-5.9447
																	1.60704
																	1.63559
																	-1.95856
																	-2.89892
																	-4.34391
																	-0.482125
																	-2.74756
																	-0.694032
																	5.37324
																	2.38357
																	-2.4188
																	-2.54604
																	2.69022
																	2.72435
																	1.81506
																	0.858457
																	-3.20778
																	-0.188445
																	1.54283
																	-4.01219
																	4.94665
																	-3.43802
																	-5.73657
																	-1.46577
																	-4.28592
																	-0.98803
																	-2.43879
																	-3.94157
																	-3.90954
																	-4.11442
																	-1.64548
																	-3.22354
																	-0.675256
																	-2.00368
																	1.68301
																	-0.306181
																	0.539584
																	-3.71878
																	-1.51223
																	-3.61624
																	-3.89347
																	0.567351
																	-3.07516
																	-2.97436
																	-8.67932
																	-1.80731
																	-3.47182
																	-5.47435
																	-0.607409
																	-2.17889
																	-0.56901
																	-2.53872
																	-0.432419
																	-4.76979
																	3.5554
																	-0.28255
																	-1.34049
																	-2.23495
																	0.419445
																	-3.65247
																	-1.37655
																	-0.0100817
																	-4.8486
																	-1.42735
																	1.54703
																	-3.57465
																	-1.26712
																	-3.72822
																	-2.95535
																	0.227363
																	-5.13521
																	-2.54813
																	0.821369
																	3.2693
																	-5.17078
																	-3.57603
																	-3.29606
																	-5.77699
																	-1.80382
																	-2.32584
																	-1.66894
																	0.904037
																	-3.68277
																	-3.43551
																	-5.24114
																	-1.63177
																	0.489965
																	-1.39654
																	-2.75024
																	0.320731
																	-5.71452
																	0.94334
																	-4.30589
																	-7.55509
																	0.0278196
																	-5.76833
																	-6.29948
																	0.358674
																	-0.390392
																	-4.16213
																	-1.40911
																	0.538482
																	-1.62496
																	-2.97943
																	-6.73118
																	-3.12373
																	-1.16153
																	1.21938
																	-5.63541
																	-1.25264
																	-3.94607
																	0.929043
																	0.519847
																	6.33783
																	0.300789
																	-5.41647
																	-3.92331
																	-5.87994
																	-1.21827
																	-1.29761
																	-2.23404
																	-6.22034
																	-0.331014
																	-1.29059
																	-3.67908
																	-3.1164
																	-1.18034
																	-5.03154
																	-1.38914
																	-3.52876
																	-5.85296
																	-0.943073
																	-9.35836
																	-2.27064
																	-5.77628
																	-5.07302
																	1.22298
																	-1.26985
																	1.61257
																	-6.34823
																	-6.14476
																	-2.05283
																	-1.03003
																	1.90015
																	-2.69463
																	-2.80638
																	-7.23242
																	-1.50368
																	-2.26905
																	-6.0682
																	-3.51118
																	-4.7847
																	-1.83548
																	0.363651
																	-0.575584
																	-4.34763
																	-8.12031
																	-10.9524
																	0.898411
																	-2.37889
																	-1.98252
																	-4.20664
																	-3.11718
																	-7.57854
																	0.508986
																	-0.171592
																	-1.51242
																	-3.0376
																	-0.513783
																	0.43701
																	-3.23292
																	-0.204653
																	1.34779
																	-3.10675
																	-2.73775
																	2.36155
																	-1.53632
																	-4.59788
																	-3.07595
																	3.34827
																	-2.02027
																	-3.05392
																	-4.54312
																	0.421617
																	2.08624
																	0.742865
																	-2.75436
																	-0.641128
																	2.98279
																	0.0198069
																	-0.29286
																	-0.53278
																	-3.43861
																	2.45243
																	-1.99176
																	1.55373
																	-1.76421
																	-0.426288
																	-1.88846
																	-1.72746
																	3.18419
																	0.560172
																	-2.66944
																	-4.69014
																	-0.941812
																	1.82977
																	-4.82185
																	1.01275
																	-1.81739
																	-2.09856
																	-2.40631
																	1.26565
																	-4.44847
																	-6.80296
																	-1.07256
																	1.29748
																	1.43908
																	1.05216
																	-3.13365
																	-6.29505
																	-2.77563
																	1.52094
																	-1.28694
																	-4.56269
																	-0.584478
																	-0.67406
																	-0.54926
																	-1.81868
																	1.53891
																	-8.67621
																	-2.30697
																	-3.53256
																	-0.403027
																	-0.833513
																	2.18498
																	3.49321
																	-4.19623
																	0.324689
																	-1.55779
																	-4.08806
																	-2.61422
																	-1.62573
																	-0.779388
																	-1.67987
																	-3.08855
																	-6.33242
																	5.42736
																	-0.938916
																	7.67933
																	-1.13111
																	-2.60103
																	-3.16323
																	-6.34191
																	-2.57095
																	1.58266
																	1.01054
																	-0.807525
																	-1.31107
																	-1.80285
																	-4.72087
																	1.69568
																	-1.22215
																	-4.50618
																	-7.89832
																	-1.13382
																	-0.985328
																	-4.01803
																	-2.74202
																	-1.07505
																	0.311364
																	1.81823
																	-4.89063
																	-3.18462
																	-5.39153
																	-7.87875
																	-1.68509
																	-0.59854
																	-3.18216
																	-1.22695
																	-1.09701
																	-5.15936
																	-3.04993
																	-2.66992
																	-1.42298
																	-2.37228
																	0.261054
																	-0.214148
																	-1.73408
																	-1.4287
																	-2.10146
																	0.459938
																	2.44527
																	-1.11679
																	1.12605
																	1.67184
																	-2.46929
																	-4.00711
																	1.40679
																	1.10556
																	-1.51974
																	2.19542
																	-0.283764
																	-1.79513
																	-3.13029
																	-1.91799
																	-1.5516
																	-3.01083
																	-4.82269
																	-4.00103
																	-0.58719
																	-1.82526
																	-0.937224
																	-2.27096
																	-3.11272
																	-3.15811
																	-1.51738
																	-1.65686
																	-0.287037
																	-3.27824
																	-2.038
																	-2.41925
																	-3.06489
																	0.53643
																	-1.18666
																	-0.959507
																	-2.1135
																	1.4823
																	-4.34599
																	1.32617
																	1.09505
																	0.350413
																	-1.36201
																	-1.28172
																	-0.408629
																	0.926624
																	1.84659
																	-2.15672
																	-0.945325
																	-1.85828
																	-2.68929
																	-3.81824
																	-3.01235
																	-1.18708
																	-0.303099
																	-0.540437
																	-4.40697
																	-3.8741
																	0.689664
																	-1.0248
																	-2.97589
																	-2.1364
																	2.61304
																	-0.523648
																	-1.98963
																	-0.870082
																	0.903747
																	-3.24916
																	-2.63847
																	-1.81267
																	2.99313
																	-2.0903
																	1.93003
																	-2.4766
																	-6.37658
																	0.135422
																	-2.24675
																	-0.656215
																	-1.27005
																	-3.09012
																	-0.831578
																	-2.1027
																	0.0824361
																	-1.44432
																	-0.341032
																	1.37012
																	-3.45629
																	-0.679742
																	1.27124
																	-3.14779
																	-2.47932
																	1.94699
																	-2.13465
																	-1.35349
																	0.0963055
																	-5.07056
																	0.610305
																	0.874684
																	0.22425
																	-0.504338
																	-2.47906
																	-2.58693
																	2.36236
																	-2.1911
																	-0.597132
																	-4.09493
																	-1.24839
																	-2.60569
																	-3.68715
																	-2.20731
																	-6.32283
																	-4.20441
																	-3.10283
																	-2.34854
																	-2.42911
																	-1.19759
																	-1.15341
																	-3.45574
																	-6.52393
																	-3.77687
																	-3.58467
																	-2.32436
																	-1.92791
																	1.22642
																	-3.65582
																	0.511783
																	-0.352271
																	-0.0692015
																	-7.70338
																	-0.328071
																	-2.03761
																	3.01051
																	-1.62447
																	1.5162
																	-5.07075
																	-4.67473
																	-4.6409
																	0.897874
																	-1.77989
																	-4.87556
																	0.502174
																	0.53161
																	3.46691
																	-2.46749
																	-1.4611
																	-5.2195
																	0.171791
																	3.35924
																	0.0787047
																	2.40786
																	-0.115642
																	5.86413
																	-2.22324
																	-5.36003
																	0.495914
																	-1.29583
																	-1.37941
																	-4.65446
																	-0.567789
																	0.794548
																	-2.18308
																	-2.66568
																	-2.42398
																	-1.55213
																	-0.467541
																	0.208378
																	-0.761821
																	-3.98091
																	-1.35524
																	-3.31644
																	-2.26037
																	-3.63163
																	-5.48289
																	-5.15849
																	2.49029
																	-0.530582
																	-2.77177
																	1.07488
																	-2.39349
																	-1.60705
																	2.37176
																	1.13708
																	-3.88141
																	-5.52535
																	-1.09435
																	-3.35178
																	1.04262
																	-1.86027
																	-4.60059
																	-3.31885
																	2.11876
																	-2.26067
																	-1.95691
																	2.05617
																	-0.735994
																	-0.414818
																	0.711635
																	-1.79061
																	-0.452355
																	8.99519
																	-3.30719
																	-2.91727
																	0.179589
																	8.4526
																	-2.73358
																	0.951512
																	-0.946199
																	-1.57467
																	0.449536
																	1.18872
																	-0.453351
																	1.36878
																	-0.566571
																	-8.65195
																	-1.49089
																	-3.58306
																	-3.19064
																	-1.64832
																	-5.32207
																	-0.357213
																	0.264801
																	-4.81187
																	-1.38644
																	1.60163
																	-1.05031
																	-2.73123
																	-5.43528
																	-2.09074
																	-0.982567
																	3.08193
																	-0.0401079
																	-1.75637
																	-6.31669
																	-1.27343
																	-1.83757
																	0.642443
																	9.393
																	-4.10687
																	-5.77112
																	-5.57259
																	-6.17813
																	-1.55405
																	3.22182
																	-1.8247
																	-3.06535
																	-3.85065
																	-0.96089
																	-0.664462
																	-0.553102
																	-0.0940068
																	-3.85784
																	-2.66463
																	-6.17186
																	-1.32433
																	0.40979
																	0.931736
																	-0.149311
																	-4.11923
																	-2.4195
																	2.15389
																	1.10656
																	-0.461804
																	-6.53531
																	-3.45717
																	-0.392314
																	-1.77217
																	-4.53317
																	0.67165
																	-1.9826
																	-2.6638
																	-0.683773
																	1.31988
																	0.784728
																	-8.8493
																	2.97267
																	-0.710392
																	-2.85315
																	-0.874943
																	-0.504985
																	-4.1534
																	0.587683
																	-6.01091
																	-4.11385
																	-3.04069
																	-4.67114
																	-2.05884
																	-3.63018
																	3.89351
																	1.36671
																	-5.50418
																	0.674286
																	0.903347
																	-1.79945
																	-1.60573
																	0.809446
																	-4.25997
																	-4.05383
																	-2.27579
																	0.0657195
																	0.0847483
																	2.51572
																	-1.21764
																	-1.00031
																	-0.572056
																	-2.96581
																	-1.39017
																	1.9682
																	-1.37094
																	-8.28466
																	0.644401
																	0.391405
																	-7.46023
																	-0.235704
																	0.338372
																	-2.99221
																	-3.40501
																	-1.89871
																	-3.61237
																	1.77912
																	-6.6273
																	-5.77372
																	-3.09874
																	-3.96765
																	1.4977
																	-2.45629
																	-6.58708
																	1.37323
																	-0.25886
																	-0.208224
																	-4.46158
																	-1.65584
																	-1.7363
																	1.99755
																	-4.34356
																	0.636958
																	-7.52806
																	4.10347
																	-1.47133
																	-0.0483551
																	-3.96595
																	0.65215
																	2.33535
																	-1.11479
																	-0.719351
																	-3.00891
																	-0.861184
																	-4.73936
																	-3.40203
																	-4.36955
																	-1.22926
																	-2.07839
																	-2.27932
																	-1.36149
																	-5.04096
																	-1.6177
																	0.685011
																	-0.771874
																	-4.62294
																	-1.90149
																	-3.78769
																	-0.654969
																	-0.107631
																	2.57621
																	0.856474
																	-2.2815
																	3.00964
																	-0.371737
																	0.526989
																	-3.09768
																	-2.3966
																	-4.98504
																	-0.0661802
																	0.449677
																	-2.39112
																	-2.58898
																	-0.401896
																	1.8892
																	-4.24486
																	-0.162002
																	-1.93469
																	-2.75744
																	-1.02583
																	4.01663
																	-0.600464
																	-3.72264
																	-1.85755
																	4.50412
																	1.53741
																	-1.02148
																	3.09363
																	-3.8801
																	-2.92092
																	1.46907
																	4.23723
																	-1.45534
																	-1.86992
																	-2.63127
																	-3.66493
																	-0.89448
																	-3.25634
																	-3.77498
																	-3.64444
																	-8.09649
																	-0.612746
																	-1.95236
																	6.19586
																	4.24342
																	-3.7392
																	-0.181872
																	0.876021
																	2.32395
																	-2.45548
																	-0.817378
																	-1.73721
																	-0.272093
																	0.408805
																	-2.51906
																	-2.45489
																	-5.74129
																	1.42532
																	0.428734
																	4.18779
																	-0.846625
																	0.599915
																	-1.8116
																	-1.38715
																	2.7987
																	-0.32457
																	-5.03276
																	1.29315
																	-1.01394
																	0.763363
																	-3.23094
																	6.8831
																	-1.39163
																	-1.50693
																	-0.274447
																	-4.42075
																	-2.41927
																	-0.562112
																	-4.53435
																	0.220344
																	-1.53523
																	2.86689
																	0.557243
																	0.398681
																	1.58817
																	-0.268346
																	0.63243
																	-2.49298
																	-3.36121
																	-3.31421
																	-1.03098
																	-2.84021
																	-1.39485
																	0.132069
																	-4.60221
																	4.65109
																	-4.52219
																	-1.09747
																	-1.84994
																	-3.65386
																	-2.97379
																	-2.04946
																	-0.764084
																	-5.79273
																	6.02102
																	0.392365
																	-0.8599
																	-4.07451
																	-3.47884
																	-0.767022
																	-3.20246
																	-3.24559
																	-1.5215
																	-3.48301
																	-3.29343
																	-2.21081
																	0.898706
																	0.0680558
																	-2.16665
																	2.23274
																	5.62031
																	-3.16957
																	-3.14673
																	-0.914479
																	-2.78509
																	1.07611
																	-2.66137
																	-1.35985
																	4.05964
																	0.322393
																	-0.763212
																	-3.10254
																	-4.36535
																	-1.65587
																	-0.277349
																	-1.50312
																	-0.705542
																	0.808638
																	1.86914
																	1.05366
																	-2.86251
																	1.47451
																	-0.59525
																	0.542357
																	-1.33872
																	-0.777254
																	0.752857
																	-0.00731469
																	-0.568754
																	1.07235
																	0.731164
																	-0.280883
																	-2.37871
																	1.0131
																	-4.59476
																	-5.96156
																	-3.4094
																	-2.04619
																	3.85029
																	-1.2443
																	-0.517821
																	-2.61537
																	-2.62984
																	-2.63514
																	1.34403
																	-3.29997
																	-1.91219
																	-1.35197
																	0.0827196
																	-4.05181
																	-0.597796
																	-4.12556
																	-3.33105
																	0.0025679
																	2.51473
																	-1.9971
																	-6.03272
																	1.38466
																	-1.2523
																	-1.22002
																	-1.85052
																	-4.02293
																	3.06288
																	-3.04188
																	-6.39947
																	-2.1823
																	-1.39255
																	-1.64764
																	-2.79778
																	0.638497
																	-0.445617
																	-1.37498
																	8.24766
																	0.980289
																	5.64774
																	-3.40108
																	-5.5001
																	-2.42865
																	-5.55876
																	-1.81945
																	-0.849773
																	2.42193
																	-0.825362
																	-2.64708
																	-4.19201
																	1.05827
																	0.884931
																	1.73168
																	2.27015
																	-0.747042
																	-3.23471
																	-1.27863
																	-0.279017
																	-1.18468
																	-1.85631
																	2.25041
																	-4.02111
																	-3.63349
																	-0.283156
																	-2.69141
																	-3.32646
																	-1.65932
																	-2.77581
																	2.0251
																	1.67886
																	-2.77448
																	-2.35748
																	-5.48103
																	-4.58732
																	2.13145
																	-0.574741
																	-2.76864
																	-2.68959
																	0.570066
																	0.453303
																	-2.5292
																	-1.29611
																	-4.20466
																	-0.822969
																	-2.52574
																	-2.23697
																	0.596504
																	0.788262
																	-6.50064
																	-3.16929
																	-1.22143
																	2.56977
																	4.51823
																	-1.21055
																	-1.59238
																	2.05067
																	-5.4111
																	1.31336
																	-6.58924
																	-0.573872
																	-1.99464
																	-1.06975
																	-1.35907
																	-4.64303
																	-6.4114
																	-0.936331
																	-0.121819
																	3.43644
																	-0.686434
																	-4.36349
																	2.05282
																	-3.09688
																	1.82824
																	0.0535831
																	0.897086
																	-1.27535
																	-1.7696
																	-2.19691
																	-0.0376344
																	-0.354597
																	4.25462
																	0.260388
																	0.892565
																	1.02296
																	-0.0410287
																	-0.851492
																	-1.63432
																	-0.828806
																	4.51391
																	3.34936
																	3.01699
																	-1.63792
																	-1.30452
																	0.0344686
																	-1.43534
																	-3.03234
																	-2.97182
																	0.862892
																	-0.0701397
																	-1.42231
																	-1.89648
																	2.74589
																	4.5385
																	-3.50161
																	-0.293333
																	-2.24634
																	-3.62671
																	1.24258
																	-2.25522
																	-1.04542
																	3.1191
																	-2.45516
																	-1.79017
																	5.89682
																	-0.711343
																	-0.39848
																	-0.620012
																	-3.78695
																	-4.0865
																	-1.92232
																	-2.98291
																	-1.71588
																	-0.347632
																	1.08216
																	-4.98492
																	-0.924089
																	-4.756
																	3.64202
																	-1.74732
																	-0.241902
																	-1.70597
																	-2.19843
																	-0.869193
																	-2.66331
																	0.12565
																	1.97257
																	4.18174
																	-2.92075
																	-0.0278499
																	-1.5168
																	-2.70328
																	-2.30372
																	-1.17202
																	1.47626
																	-2.81475
																	0.236063
																	-1.25739
																	-0.200208
																	0.46339
																	-1.75135
																	3.45753
																	4.35132
																	-0.287759
																	-0.600892
																	-2.74215
																	9.00163
																	2.61242
																	1.39984
																	2.27762
																	-1.87827
																	-0.21023
																	4.92877
																	0.45013
																	4.10823
																	-1.97991
																	-2.01218
																	1.14553
																	4.8032
																	7.36665
																	1.10482
																	1.28583
																	0.627276
																	1.52353
																	-2.7011
																	-0.44725
																	-1.35034
																	2.48626
																	0.0110469
																	2.07806
																	-1.56901
																	-3.51543
																	-3.02911
																	0.294998
																	-3.29243
																	-3.20965
																	-3.75223
																	0.677533
																	-0.857413
																	2.61693
																	-0.0345359
																	0.881944
																	-0.871284
																	-1.55378
[truncated: 794 more rows]

## Sheet: Fig. 3b
	Fig. 3b	Left panel														Right panel
	Phee			Trill			Twitter			Trillphee
Time	Mean	Errorbar_neg	Errorbar_pos	Mean	Errorbar_neg	Errorbar_pos	Mean	Errorbar_neg	Errorbar_pos	Mean	Errorbar_neg	Errorbar_pos				Phee	Trill	Twitter	Trillphee
-1.5	0.458348	0.545483	0.484551	0.0446223	0.0853793	0.0837331	-0.232049	0.319233	0.297366	-0.184896	0.432322	0.393156				4.35209	3.79797	4.38697	5.07863
-1.495	0.450506	0.545982	0.484945	0.0483826	0.0858959	0.0842299	-0.227463	0.322227	0.299962	-0.183231	0.433692	0.394288				-2.35568	-0.296182	-5.77233	2.71407
-1.49	0.441433	0.545927	0.484902	0.0522735	0.0864597	0.084772	-0.222715	0.324994	0.302358	-0.181261	0.434864	0.395257				1.10263	-0.580039	-9.27602	3.0443
-1.485	0.431133	0.545051	0.48421	0.0563049	0.0870504	0.0853398	-0.217827	0.32746	0.304491	-0.179105	0.435707	0.395952				3.17017	-0.641176	-3.46706	3.79783
-1.48	0.419647	0.543149	0.482709	0.0604783	0.0876458	0.085912	-0.212805	0.329556	0.306302	-0.176866	0.436095	0.396273				1.3891	4.31463	-6.97391	4.84523
-1.475	0.407064	0.540146	0.480336	0.0647868	0.0882266	0.0864699	-0.207657	0.331209	0.30773	-0.174615	0.435938	0.396144				2.11036	6.20244	-5.60778	3.91878
-1.47	0.393512	0.536076	0.477116	0.0692141	0.0887759	0.0869975	-0.202389	0.332376	0.308737	-0.172391	0.435216	0.395547				2.4672	5.52112	-8.94472	0.687786
-1.465	0.37916	0.531109	0.473179	0.0737352	0.0892827	0.0874841	-0.197013	0.333038	0.309308	-0.170208	0.434011	0.394551				3.24014	4.3601	-9.26028	2.61079
-1.46	0.36421	0.525505	0.468726	0.0783168	0.0897397	0.0879228	-0.191549	0.333232	0.309475	-0.168056	0.432498	0.393301				3.87593	7.64424	-2.839	3.25589
-1.455	0.348881	0.519573	0.464002	0.0829197	0.090144	0.0883109	-0.186023	0.333052	0.30932	-0.165915	0.430944	0.392016				2.0907	7.11948	-6.34006	2.45963
-1.45	0.333404	0.513641	0.459267	0.0875007	0.0904957	0.0886485	-0.180467	0.332653	0.308976	-0.163762	0.429643	0.390939				2.69398	6.9477	-7.16578	5.57658
-1.445	0.318	0.507975	0.454733	0.0920167	0.0907981	0.0889386	-0.17491	0.332232	0.308612	-0.16158	0.428871	0.3903				-0.0485367	4.88868	-5.7879	1.79295
-1.44	0.302875	0.502763	0.450553	0.0964281	0.0910571	0.089187	-0.169376	0.331998	0.308411	-0.159368	0.428815	0.390254				1.5587	5.73992	-7.98864	1.52342
-1.435	0.288201	0.498057	0.44677	0.100702	0.0912817	0.0894025	-0.163875	0.332142	0.308535	-0.157136	0.42953	0.390846				3.1815	6.21652	-9.71546	0.890596
-1.43	0.274113	0.493768	0.443317	0.104818	0.0914827	0.0895953	-0.158396	0.332808	0.309109	-0.154916	0.430925	0.392				1.90425	3.39561	-6.87791	4.6709
-1.425	0.260698	0.48967	0.440011	0.108764	0.0916723	0.0897772	-0.152908	0.334074	0.310201	-0.152751	0.432772	0.393528				-0.327612	4.33327	-8.30206	5.9991
-1.42	0.248001	0.485425	0.436581	0.112546	0.0918608	0.0899579	-0.147356	0.335961	0.311827	-0.150694	0.434769	0.395178				0.203948	6.37093	-6.59609	4.0093
-1.415	0.236016	0.480642	0.432709	0.116178	0.0920566	0.0901458	-0.141667	0.338437	0.31396	-0.148805	0.436591	0.396682				2.16643	-0.806163	-7.69849	4.97595
-1.41	0.224701	0.474937	0.428081	0.119685	0.0922636	0.0903442	-0.135759	0.341436	0.316538	-0.14714	0.43796	0.397813				3.1475	3.52903	-8.61463	2.61585
-1.405	0.213976	0.468004	0.422441	0.123097	0.0924824	0.090554	-0.12955	0.344871	0.319488	-0.145751	0.438689	0.398414				0.0459086	4.771	-7.90956	3.54717
-1.4	0.203737	0.459674	0.415643	0.126443	0.0927101	0.0907723	-0.122969	0.348628	0.322709	-0.144681	0.43869	0.398415				7.15254	0.155351	-11.3445	4.77787
-1.395	0.193864	0.449938	0.407669	0.129747	0.0929425	0.0909951	-0.115972	0.352577	0.32609	-0.143963	0.437971	0.397821				2.20017	6.67014	-2.79215	-1.50216
-1.39	0.184228	0.438967	0.398643	0.133024	0.0931752	0.0912181	-0.108549	0.356564	0.329498	-0.14362	0.43661	0.396698				2.49726	3.94325	-9.53753	1.61891
-1.385	0.1747	0.427079	0.388815	0.136274	0.0934031	0.0914365	-0.100731	0.360422	0.332789	-0.143661	0.434727	0.395143				-1.01682	6.69697	-14.0933	4.26155
-1.38	0.165158	0.414701	0.37853	0.139483	0.0936215	0.0916458	-0.0925864	0.363981	0.335821	-0.144086	0.432475	0.393282				-2.46007	6.10628	-6.99914	6.33131
-1.375	0.155492	0.402313	0.368184	0.142621	0.0938242	0.09184	-0.0842237	0.367091	0.338466	-0.144877	0.430018	0.391249				-7.40952	4.49091	-8.26999	-0.108936
-1.37	0.145606	0.390385	0.358169	0.145646	0.0940047	0.092013	-0.0757753	0.369643	0.340634	-0.146003	0.427541	0.389198				-6.31509	6.39524	-7.80648	2.29376
-1.365	0.135428	0.379325	0.348839	0.148506	0.0941553	0.0921572	-0.0673862	0.371579	0.342278	-0.147416	0.425228	0.387281				-0.613217	5.37628	-7.45637	-1.31712
-1.36	0.124903	0.369437	0.34046	0.151144	0.0942689	0.0922661	-0.0591982	0.372896	0.343395	-0.149051	0.42326	0.385648				0.520038	1.42776	-4.7029	1.77346
-1.355	0.114002	0.360899	0.333195	0.153503	0.0943403	0.0923345	-0.0513358	0.37363	0.344017	-0.150825	0.421774	0.384414				0.234667	1.28457	-6.0277	2.12755
-1.35	0.102721	0.353762	0.327103	0.15553	0.0943664	0.0923595	-0.0438933	0.373842	0.344197	-0.152642	0.420858	0.383653				-3.06512	4.45407	-10.0364	2.82296
-1.345	0.0910799	0.347978	0.322153	0.157182	0.0943465	0.0923404	-0.03693	0.373592	0.343984	-0.154402	0.42051	0.383364				2.45533	4.7705	-7.70095	1.50389
-1.34	0.0791202	0.343433	0.318254	0.158425	0.0942806	0.0922773	-0.0304662	0.372931	0.343425	-0.156004	0.420665	0.383492				-0.802407	7.43745	-7.57093	3.18879
-1.335	0.0669029	0.339991	0.315296	0.159243	0.0941687	0.0921701	-0.0244894	0.371899	0.342549	-0.157359	0.421194	0.383932				-1.70944	4.44834	-6.93421	0.270707
-1.33	0.0545044	0.337533	0.313181	0.159629	0.0940088	0.0920169	-0.0189612	0.370525	0.341383	-0.158403	0.421955	0.384565				-0.384718	2.43032	-6.00698	5.87687
-1.325	0.0420093	0.335978	0.311843	0.159594	0.0937981	0.091815	-0.0138276	0.36885	0.339961	-0.159103	0.422815	0.385278				0.0739387	7.31672	-7.12214	3.24934
-1.32	0.0295062	0.335295	0.311254	0.159159	0.0935337	0.0915616	-0.00903155	0.366925	0.338325	-0.15947	0.423688	0.386003				-2.01621	1.16194	-4.62571	0.111756
-1.315	0.0170807	0.335495	0.311426	0.158354	0.0932165	0.0912577	-0.00452049	0.364821	0.336536	-0.159559	0.424538	0.386708				-0.507657	7.16295	-3.04258	1.31967
-1.31	0.00481174	0.336606	0.312383	0.157219	0.0928533	0.0909095	-0.000256097	0.362619	0.334662	-0.159473	0.425385	0.387411				-4.23596	0.643579	-6.96177	-0.91558
-1.305	-0.00723117	0.338667	0.314157	0.155798	0.0924582	0.0905308	0.00378544	0.3604	0.332771	-0.159351	0.426285	0.388157				0.837777	-0.814096	-8.95611	-0.280302
-1.3	-0.018989	0.341659	0.31673	0.154137	0.0920532	0.0901425	0.00761108	0.358225	0.330916	-0.159361	0.427306	0.389003				-1.00873	4.50999	-7.65683	2.22407
-1.295	-0.0304115	0.345524	0.320049	0.152282	0.0916638	0.089769	0.0112157	0.356131	0.329128	-0.159679	0.428511	0.390002				-3.63538	5.54438	-7.00879	5.6088
-1.29	-0.0414546	0.350095	0.323966	0.150279	0.0913151	0.0894346	0.0145869	0.354125	0.327414	-0.160474	0.429931	0.391177				-0.769555	3.04508	-7.1246	-2.66492
-1.285	-0.0520763	0.355145	0.328286	0.148168	0.0910257	0.089157	0.01771	0.352201	0.325769	-0.161882	0.43156	0.392525				-1.62164	4.77796	-6.03631	0.343262
-1.28	-0.0622331	0.360364	0.33274	0.145984	0.0908034	0.0889437	0.0205739	0.350346	0.324182	-0.163992	0.433347	0.394003				1.75323	9.109	-9.66229	2.05753
-1.275	-0.0718774	0.36542	0.337045	0.143754	0.0906427	0.0887895	0.023174	0.348568	0.322659	-0.166831	0.435211	0.395543				-7.67672	1.5371	-10.641	4.23665
-1.27	-0.0809559	0.370011	0.340946	0.141495	0.0905267	0.0886782	0.0255142	0.346888	0.321218	-0.17036	0.437051	0.397062				-5.47541	3.98897	-9.17483	0.644822
-1.265	-0.0894115	0.373881	0.344229	0.139216	0.0904305	0.0885859	0.0276064	0.345345	0.319895	-0.174477	0.438763	0.398475				-6.43196	5.19667	-6.06112	-2.33675
-1.26	-0.0971847	0.376892	0.34678	0.136918	0.0903284	0.0884878	0.0294683	0.343973	0.318717	-0.179029	0.440255	0.399705				-7.75308	2.38853	-8.0967	2.21073
-1.255	-0.104219	0.379002	0.348566	0.13459	0.0901976	0.0883624	0.0311203	0.342789	0.317701	-0.183828	0.441443	0.400684				-6.25474	4.36699	-6.03222	-0.617859
-1.25	-0.110464	0.380284	0.34965	0.132219	0.0900257	0.0881974	0.032581	0.341777	0.316832	-0.188677	0.442271	0.401366				-8.96606	4.22949	-3.14006	-2.36468
-1.245	-0.115883	0.380886	0.350158	0.129786	0.0898086	0.087989	0.0338645	0.340887	0.316066	-0.193389	0.442695	0.401714				-8.39126	4.26782	-3.22333	1.93011
-1.24	-0.120455	0.381013	0.350266	0.127275	0.089553	0.0877437	0.0349753	0.340041	0.315339	-0.197811	0.44271	0.401727				-10.8592	5.22349	-4.50391	-2.12373
-1.235	-0.124182	0.380889	0.350161	0.124672	0.0892719	0.0874738	0.0359083	0.339151	0.314574	-0.201835	0.44233	0.401414				-11.6229	3.20184	-8.95079	-6.99571
-1.23	-0.127084	0.380722	0.35002	0.121972	0.0889817	0.0871951	0.0366474	0.338135	0.313699	-0.20541	0.441608	0.400819				-6.14136	0.269566	-8.58268	-3.94562
-1.225	-0.129209	0.380688	0.349991	0.119181	0.0887008	0.0869254	0.0371662	0.336927	0.312659	-0.208541	0.440613	0.4				-6.61657	1.53391	-7.11502	-2.54053
-1.22	-0.130623	0.38089	0.350162	0.116316	0.0884455	0.0866802	0.0374316	0.335495	0.311426	-0.211286	0.439426	0.399021				-8.32106	1.91082	-9.82608	-2.45952
-1.215	-0.131417	0.381356	0.350556	0.113406	0.08823	0.0864731	0.0374059	0.333842	0.310001	-0.213741	0.438115	0.39794				-8.99303	2.03899	-7.75181	-6.07852
-1.21	-0.131695	0.382017	0.351114	0.110489	0.0880634	0.0863131	0.0370521	0.33201	0.308421	-0.21603	0.436722	0.396791				-8.91822	2.99679	-8.34426	-6.35601
-1.205	-0.131579	0.382727	0.351714	0.107607	0.0879494	0.0862036	0.0363379	0.330082	0.306757	-0.21828	0.43525	0.395575				-6.35768	1.95178	-7.97305	-3.69216
-1.2	-0.131192	0.38328	0.35218	0.104806	0.0878854	0.0861421	0.0352383	0.328166	0.305102	-0.220611	0.43366	0.394262				-8.49043	1.08296	-2.60666	-0.495454
-1.195	-0.130663	0.383457	0.352329	0.102125	0.0878624	0.08612	0.0337406	0.326387	0.303563	-0.223121	0.431877	0.392787				-10.531	4.56735	-5.63804	-10.214
-1.19	-0.130113	0.383067	0.352	0.0995947	0.0878681	0.0861255	0.0318427	0.324851	0.302235	-0.225869	0.4298	0.391069				-8.58742	2.11604	-6.92862	-3.24636
-1.185	-0.129648	0.382002	0.351101	0.097233	0.0878881	0.0861447	0.0295556	0.323631	0.301178	-0.228877	0.427322	0.389017				-12.5513	7.61885	-4.05931	-2.80473
-1.18	-0.129358	0.38024	0.349612	0.0950412	0.087911	0.0861668	0.0268994	0.322739	0.300405	-0.232121	0.424348	0.386551				-12.5415	0.595531	-5.6947	-1.31345
-1.175	-0.129308	0.377879	0.347615	0.0930048	0.0879289	0.086184	0.0239015	0.322122	0.29987	-0.235539	0.420815	0.383617				-5.93801	2.84586	-10.764	0.426496
-1.17	-0.129538	0.375095	0.345259	0.0910949	0.0879395	0.0861941	0.0205925	0.321676	0.299485	-0.239032	0.416712	0.380206				-3.88203	-4.159	-5.10768	-13.9535
-1.165	-0.130063	0.372132	0.342747	0.0892714	0.0879454	0.0861997	0.0170034	0.321268	0.299131	-0.242474	0.412101	0.376364				-10.2478	2.87503	-8.29474	-11.1728
-1.16	-0.130873	0.369252	0.340302	0.087488	0.0879515	0.0862056	0.0131644	0.320772	0.2987	-0.245724	0.407119	0.372204				-5.19165	6.2544	-2.43708	-9.72954
-1.155	-0.131943	0.366689	0.338124	0.0856969	0.0879648	0.0862184	0.00910462	0.320094	0.298113	-0.248632	0.401977	0.367903				-6.10287	5.64221	-4.30775	-9.53049
-1.15	-0.133232	0.364622	0.336367	0.0838549	0.0879908	0.0862434	0.00485498	0.319205	0.297342	-0.251052	0.396943	0.363682				-10.4991	2.28172	-3.9695	-9.26396
-1.145	-0.134693	0.363133	0.335098	0.0819268	0.088033	0.0862839	0.00045129	0.31814	0.296417	-0.252855	0.392303	0.359783				-9.00057	6.99561	2.26208	-7.6024
-1.14	-0.136279	0.362206	0.33431	0.0798892	0.0880917	0.0863403	-0.0040595	0.316995	0.295423	-0.253936	0.388316	0.356427				-10.4174	3.44235	-6.11399	-10.7538
-1.135	-0.137941	0.361735	0.333908	0.0777316	0.088163	0.0864088	-0.00861659	0.315904	0.294475	-0.254222	0.385168	0.353774				-7.99489	2.30104	-3.53578	-10.0044
-1.13	-0.139637	0.361549	0.33375	0.0754564	0.0882399	0.0864827	-0.0131408	0.315009	0.293698	-0.253681	0.382945	0.351897				-6.67907	3.94235	-4.16803	-7.10717
-1.125	-0.141329	0.361461	0.333675	0.0730776	0.088312	0.0865519	-0.0175368	0.31443	0.293194	-0.252329	0.38161	0.35077				-7.35362	2.17226	-1.87183	-9.11122
-1.12	-0.142983	0.361305	0.333541	0.0706184	0.0883682	0.0866059	-0.0216952	0.314237	0.293026	-0.250229	0.381033	0.350282				-5.86323	5.92016	-3.15086	-9.77743
-1.115	-0.14457	0.360973	0.333259	0.0681089	0.088399	0.0866355	-0.0255018	0.314446	0.293208	-0.247489	0.381011	0.350264				-10.1875	2.70112	-5.4175	-12.1427
-1.11	-0.146063	0.360433	0.332799	0.0655828	0.0883994	0.0866359	-0.0288476	0.315017	0.293704	-0.244264	0.381316	0.350521				-6.38858	0.637871	-5.07617	-7.13468
-1.105	-0.147437	0.359722	0.332192	0.0630761	0.0883715	0.0866091	-0.0316422	0.315873	0.294448	-0.24074	0.381718	0.350862				-5.1943	4.24397	-4.39064	-5.31648
-1.1	-0.148674	0.358921	0.331509	0.0606252	0.0883263	0.0865657	-0.0338256	0.316921	0.295358	-0.23713	0.382017	0.351114				-9.95217	3.23517	-9.47064	-5.81542
-1.095	-0.149758	0.358119	0.330825	0.0582658	0.0882831	0.0865242	-0.0353811	0.318067	0.296354	-0.233652	0.382051	0.351143				-5.74675	5.38613	-9.42214	-5.17958
-1.09	-0.150683	0.357379	0.330193	0.0560328	0.0882666	0.0865083	-0.0363384	0.319239	0.297371	-0.230514	0.381709	0.350854				-4.82005	3.59931	-7.87868	-6.4194
-1.085	-0.15145	0.356706	0.329619	0.0539595	0.0883016	0.086542	-0.0367785	0.320389	0.298369	-0.2279	0.380945	0.350208				-4.67484	2.80757	-9.13614	-4.28882
-1.08	-0.152068	0.356035	0.329046	0.052078	0.0884068	0.086643	-0.036826	0.321498	0.29933	-0.225953	0.379776	0.34922				-7.20076	2.47385	-9.45988	-9.8093
-1.075	-0.152553	0.355234	0.328361	0.0504177	0.0885888	0.0868178	-0.0366389	0.322573	0.300262	-0.224757	0.37829	0.347963				-6.88454	5.34431	-6.23105	-2.66958
-1.07	-0.152923	0.354121	0.327411	0.0490049	0.088839	0.0870581	-0.036395	0.323636	0.301182	-0.224339	0.376631	0.346559				-9.93607	2.79456	-9.44893	-6.67755
-1.065	-0.153197	0.352497	0.326022	0.0478614	0.0891336	0.087341	-0.03627	0.324719	0.30212	-0.224658	0.374968	0.345151				-6.61023	3.6047	-4.37245	-8.86101
-1.06	-0.153388	0.350182	0.324041	0.0470025	0.0894378	0.0876331	-0.0364233	0.325851	0.303099	-0.22562	0.373472	0.343883				-6.55814	3.02974	-3.39468	-13.625
-1.055	-0.153504	0.347057	0.321364	0.0464361	0.0897124	0.0878967	-0.0369773	0.327056	0.304142	-0.227077	0.372268	0.342862				-5.20464	2.68849	-6.43796	-7.2045
-1.05	-0.153544	0.343098	0.317967	0.0461607	0.0899211	0.088097	-0.0380085	0.328349	0.305259	-0.228855	0.37142	0.342143				-4.20636	4.89706	-2.37924	-7.37951
-1.045	-0.153501	0.3384	0.313927	0.0461656	0.090037	0.0882082	-0.0395389	0.329736	0.306458	-0.230764	0.370921	0.341719				-0.596659	1.99899	-6.76583	-10.5567
-1.04	-0.153365	0.333175	0.309426	0.0464303	0.0900467	0.0882175	-0.0415373	0.331208	0.307729	-0.232622	0.370702	0.341533				-7.02037	7.18122	-3.26633	-5.98043
-1.035	-0.153131	0.327731	0.304726	0.0469262	0.0899513	0.0881259	-0.0439267	0.332738	0.309049	-0.234273	0.370662	0.3415				-4.52737	6.13364	-3.31887	-9.86922
-1.03	-0.1528	0.322431	0.300138	0.0476184	0.0897645	0.0879466	-0.0465959	0.334265	0.310366	-0.2356	0.370691	0.341524				-3.32326	3.09614	-3.52283	-7.70749
-1.025	-0.152389	0.317633	0.295977	0.0484684	0.0895095	0.0877019	-0.0494166	0.3357	0.311602	-0.23653	0.370698	0.34153				-5.76105	0.456012	-2.30326	-7.53642
-1.02	-0.15193	0.313635	0.292503	0.0494371	0.0892136	0.0874178	-0.052259	0.33693	0.312662	-0.237043	0.370616	0.34146				-4.47983	4.44721	-3.20493	-7.73313
-1.015	-0.151475	0.310635	0.289892	0.0504883	0.0889042	0.0871207	-0.0550086	0.337851	0.313455	-0.23716	0.370419	0.341293				-5.80977	5.18228	-1.94603	-7.23422
-1.01	-0.151087	0.308704	0.288209	0.0515905	0.0886038	0.0868322	-0.0575763	0.338409	0.313935	-0.236938	0.370106	0.341027				-4.75006	2.63944	-5.49638	-4.85153
-1.005	-0.150839	0.307787	0.28741	0.0527193	0.0883287	0.086568	-0.0599059	0.338629	0.314124	-0.236453	0.369706	0.340688				-6.33277	5.8203	-5.86973	-8.28885
-1	-0.150807	0.307726	0.287357	0.0538578	0.0880885	0.0863373	-0.0619732	0.338639	0.314133	-0.235782	0.369259	0.340308				-7.74982	2.24319	-5.63205	-9.83025
-0.995	-0.15106	0.308286	0.287845	0.054996	0.0878848	0.0861416	-0.0637817	0.338651	0.314143	-0.234997	0.368811	0.339928				-8.18755	1.23156	-9.22462	-5.57574
-0.99	-0.151652	0.309202	0.288644	0.0561295	0.0877157	0.0859791	-0.0653541	0.338922	0.314377	-0.234142	0.368394	0.339573				-6.68003	3.7532	-4.95167	-6.04688
-0.985	-0.152619	0.310215	0.289526	0.057257	0.0875741	0.085843	-0.0667198	0.339686	0.315034	-0.233236	0.368026	0.339261				-9.31016	-0.215757	-3.79172	-9.41494
-0.98	-0.153974	0.311111	0.290306	0.0583777	0.087452	0.0857257	-0.0679059	0.341098	0.316248	-0.232268	0.367697	0.338981				-6.76389	1.5297	-1.66246	-8.00209
-0.975	-0.155704	0.311746	0.29086	0.059489	0.0873408	0.0856189	-0.0689267	0.3432	0.318054	-0.231198	0.367376	0.338708				-5.16409	4.64278	1.07833	-7.49788
-0.97	-0.157771	0.312063	0.291135	0.0605842	0.0872334	0.0855157	-0.0697788	0.345917	0.320385	-0.229965	0.367012	0.338399				-6.18514	2.93909	-3.30375	-9.34187
-0.965	-0.160119	0.312089	0.291158	0.061652	0.0871251	0.0854116	-0.0704399	0.349091	0.323106	-0.228494	0.366552	0.338008				-9.76812	2.35649	-5.30801	-9.32349
-0.96	-0.162675	0.311912	0.291003	0.0626773	0.0870152	0.0853059	-0.0708713	0.352518	0.326039	-0.226707	0.365947	0.337494				-7.13443	1.37687	-6.60906	-9.27105
-0.955	-0.165356	0.311655	0.29078	0.063642	0.0869063	0.0852012	-0.0710256	0.355993	0.32901	-0.224526	0.365164	0.336828				-5.94569	3.93373	-7.76649	-3.00374
-0.95	-0.168074	0.311438	0.290591	0.0645287	0.086804	0.085103	-0.0708552	0.359335	0.331862	-0.221883	0.36419	0.335998				-5.31069	5.34362	-2.07084	-4.15052
-0.945	-0.170743	0.311346	0.290511	0.0653234	0.0867165	0.0850189	-0.0703223	0.362397	0.334472	-0.218724	0.363028	0.33501				-8.59179	3.72928	-2.87354	-1.22851
-0.94	-0.173286	0.311414	0.29057	0.0660195	0.0866503	0.0849552	-0.069409	0.365079	0.336755	-0.215013	0.361706	0.333884				-4.30673	0.397924	-3.61219	-7.47848
-0.935	-0.175639	0.311628	0.290756	0.0666198	0.0866112	0.0849177	-0.0681228	0.367312	0.338654	-0.210738	0.360257	0.332648				-8.96307	4.94771	2.46447	-4.1717
-0.93	-0.177757	0.311937	0.291025	0.0671388	0.0865999	0.0849067	-0.0665014	0.36907	0.340148	-0.205909	0.358724	0.331341				-4.73904	0.55457	-2.96172	-3.03173
-0.925	-0.179616	0.312281	0.291325	0.0676025	0.086614	0.0849204	-0.0646106	0.370348	0.341233	-0.200569	0.35715	0.329998				-3.71429	1.04119	-0.42568	-1.79801
-0.92	-0.181215	0.3126	0.291602	0.0680471	0.0866474	0.0849524	-0.0625407	0.371171	0.341932	-0.194787	0.35558	0.328657				-8.26179	4.19904	-0.771146	-1.41017
-0.915	-0.18258	0.312855	0.291824	0.0685164	0.08669	0.0849934	-0.0603988	0.37157	0.34227	-0.188665	0.354055	0.327354				-7.77065	6.15517	0.917022	-6.34053
-0.91	-0.183754	0.313024	0.291971	0.0690577	0.0867347	0.0850363	-0.0582991	0.371584	0.342282	-0.182336	0.352631	0.326137				-5.37894	0.632998	-1.14709	-5.26624
-0.905	-0.1848	0.3131	0.292038	0.0697181	0.086774	0.0850741	-0.0563551	0.371252	0.342	-0.175955	0.351382	0.325068				-8.16569	4.97019	-8.4885	-1.74306
-0.9	-0.185791	0.313094	0.292033	0.0705395	0.086807	0.0851058	-0.0546705	0.370611	0.341456	-0.169697	0.350421	0.324245				-7.9395	2.75102	-3.68875	-4.63649
-0.895	-0.186803	0.313033	0.291979	0.0715556	0.0868357	0.0851335	-0.0533358	0.369703	0.340685	-0.163739	0.349914	0.323811				-11.1798	5.4936	1.96428	-3.66981
-0.89	-0.187911	0.312963	0.291919	0.0727892	0.0868655	0.0851621	-0.0524256	0.368575	0.339727	-0.158252	0.350068	0.323943				-7.87227	-1.67338	-4.02585	-8.11457
-0.885	-0.189181	0.312957	0.291913	0.0742505	0.0869003	0.0851956	-0.0520005	0.36728	0.338627	-0.153386	0.351126	0.324849				-8.43075	0.481974	-4.23107	-10.8275
-0.88	-0.190668	0.313096	0.292034	0.0759382	0.0869399	0.0852336	-0.0521116	0.365878	0.337435	-0.149248	0.353308	0.326715				-5.98172	0.503864	-1.99137	-4.58412
-0.875	-0.192412	0.31347	0.292359	0.0778397	0.0869761	0.0852683	-0.052805	0.364413	0.336189	-0.1459	0.356779	0.329681				-7.24312	4.2488	-2.72907	-3.64071
-0.87	-0.194441	0.314142	0.292944	0.0799341	0.0869927	0.0852844	-0.0541277	0.362915	0.334913	-0.143347	0.36159	0.333784				-12.0005	4.01797	-3.50728	-2.82449
-0.865	-0.196772	0.31514	0.293811	0.0821945	0.0869671	0.0852597	-0.0561296	0.361377	0.333603	-0.141534	0.367655	0.338946				-1.23	3.5534	-5.03124	-3.95665
-0.86	-0.199413	0.316437	0.294938	0.0845905	0.0868738	0.0851701	-0.0588637	0.35976	0.332225	-0.140353	0.374748	0.344964				-3.13265	4.60548	-4.03754	-4.07139
-0.855	-0.202371	0.317961	0.296262	0.08709	0.0866902	0.0849936	-0.062381	0.357995	0.330719	-0.139653	0.38253	0.351547				-5.10868	3.96658	-1.09725	0.315539
-0.85	-0.20565	0.319599	0.297683	0.0896612	0.0864012	0.0847158	-0.0667223	0.355997	0.329013	-0.139253	0.390598	0.358349				-2.77171	1.0664	-2.1603	-3.71471
-0.845	-0.209256	0.321223	0.299091	0.092273	0.0860037	0.0843336	-0.0719076	0.353684	0.327037	-0.138956	0.398538	0.36502				-6.63484	-1.89345	-2.65536	-9.83279
-0.84	-0.213196	0.322704	0.300375	0.0948951	0.085509	0.0838579	-0.0779232	0.35101	0.324749	-0.138568	0.405977	0.371249				0.268971	-1.31943	0.503937	-8.44812
-0.835	-0.217477	0.323933	0.301439	0.0974982	0.0849418	0.0833122	-0.084713	0.347974	0.32215	-0.137909	0.41262	0.376797				-6.68729	4.58234	-1.25447	-4.03437
-0.83	-0.222105	0.324828	0.302214	0.100054	0.0843378	0.0827312	-0.0921715	0.344642	0.319292	-0.136826	0.418287	0.381516				-7.59949	4.67086	-2.3995
-0.825	-0.227084	0.325341	0.302658	0.102534	0.0837378	0.0821537	-0.100143	0.341136	0.316281	-0.135196	0.422915	0.385361				-3.61553	4.8543	-2.16007
-0.82	-0.232415	0.325459	0.302761	0.104912	0.0831809	0.0816176	-0.108431	0.337615	0.313252	-0.132934	0.426566	0.38839				-4.20757	1.61355	-2.26311
-0.815	-0.238094	0.325201	0.302537	0.107162	0.0826978	0.0811525	-0.116806	0.334254	0.310357	-0.129986	0.429411	0.390747				-2.12939	3.02351	1.95654
-0.81	-0.244121	0.324612	0.302028	0.109262	0.0823064	0.0807755	-0.125032	0.331205	0.307726	-0.126333	0.431701	0.392642				-8.30424	0.694494	0.244997
-0.805	-0.250495	0.323763	0.301292	0.111194	0.0820109	0.0804909	-0.132886	0.328579	0.305458	-0.121983	0.43373	0.394319				-5.54962	-0.301024	-1.42822
-0.8	-0.257225	0.322732	0.300399	0.112948	0.0818039	0.0802915	-0.140181	0.326427	0.303598	-0.116965	0.435789	0.39602				-3.76469	2.37403	-0.985977
-0.795	-0.264329	0.321606	0.299424	0.114518	0.0816714	0.0801638	-0.146788	0.324748	0.302145	-0.11133	0.438126	0.397949				-2.49334	2.84474	-0.60145
-0.79	-0.271835	0.320464	0.298433	0.115909	0.0815982	0.0800933	-0.152652	0.323487	0.301053	-0.105147	0.440911	0.400245				-4.74897	-1.06613	1.91169
-0.785	-0.279786	0.319371	0.297486	0.117134	0.0815717	0.0800677	-0.157795	0.322555	0.300246	-0.0984988	0.444219	0.402969				-11.2389	-1.96413	-1.3354
-0.78	-0.288229	0.318376	0.296622	0.118213	0.0815838	0.0800795	-0.162313	0.321835	0.299622	-0.0914849	0.448023	0.406096				-3.88685	3.10908	-3.03042
-0.775	-0.29722	0.317504	0.295865	0.119176	0.0816306	0.0801245	-0.166362	0.321188	0.299061	-0.0842188	0.452212	0.409534				-3.5726	1.60991	0.384696
-0.77	-0.306809	0.316754	0.295214	0.120054	0.0817092	0.0802002	-0.170139	0.320455	0.298426	-0.0768262	0.456606	0.413134				-6.85704	4.29401	-3.32389
-0.765	-0.317039	0.316104	0.294649	0.120884	0.0818163	0.0803034	-0.173856	0.319471	0.297572	-0.069446	0.460995	0.416723				-4.61757	-0.338595	0.366154
-0.76	-0.327934	0.315513	0.294135	0.121702	0.0819451	0.0804275	-0.177717	0.318079	0.296364	-0.0622233	0.465151	0.420116				-3.79263	0.567576	-2.38762
-0.755	-0.339499	0.314925	0.293624	0.122542	0.0820859	0.0805632	-0.181894	0.316149	0.294688	-0.0553072	0.468877	0.423152				-3.22959	3.2512	-0.629312
-0.75	-0.351712	0.314285	0.293068	0.123435	0.0822261	0.0806982	-0.186514	0.313616	0.292486	-0.0488436	0.472006	0.425699				-5.47198	3.34528	-1.6381
-0.745	-0.364526	0.313542	0.292421	0.124403	0.0823528	0.0808202	-0.191649	0.310484	0.289761	-0.0429693	0.474449	0.427684				-8.03003	3.73338	1.59994
-0.74	-0.377872	0.312663	0.291657	0.125463	0.0824548	0.0809185	-0.197318	0.306849	0.286592	-0.0378037	0.476173	0.429084				-4.53887	3.62217	-4.81715
-0.735	-0.39166	0.311634	0.290761	0.126624	0.082525	0.080986	-0.203495	0.302868	0.283117	-0.033444	0.47723	0.429942				-4.66462	1.57224	2.08828
-0.73	-0.405791	0.310467	0.289746	0.127886	0.0825613	0.081021	-0.210119	0.298743	0.279509	-0.0299593	0.477719	0.430339				-4.27774	1.70848	1.66846
-0.725	-0.420166	0.3092	0.288642	0.129244	0.0825674	0.0810268	-0.217114	0.294679	0.275949	-0.0273876	0.477783	0.430391				-5.43389	-0.0118918	-1.84252
-0.72	-0.434695	0.307895	0.287504	0.130684	0.0825513	0.0810113	-0.224401	0.290854	0.272592	-0.0257354	0.477571	0.430219				-6.11237	-1.35863	-1.49124
-0.715	-0.449302	0.306634	0.286405	0.132192	0.0825245	0.0809856	-0.231915	0.287399	0.269554	-0.0249791	0.477226	0.429939				-7.71054	1.03703	-0.320349
-0.71	-0.463942	0.305515	0.285428	0.13375	0.0824995	0.0809615	-0.239608	0.284393	0.266909	-0.0250694	0.476863	0.429644				-5.65004	-0.981403	-0.944139
-0.705	-0.478597	0.304635	0.28466	0.135339	0.0824891	0.0809514	-0.247456	0.281872	0.264688	-0.0259369	0.476577	0.429413				-5.16683	1.22873	-2.69953
-0.7	-0.493284	0.304074	0.28417	0.136946	0.0825037	0.0809655	-0.255454	0.279838	0.262893	-0.0274999	0.476432	0.429294				-10.0598	1.18723	0.0883622
-0.695	-0.508053	0.303877	0.283998	0.138558	0.0825518	0.0810119	-0.263604	0.278265	0.261504	-0.02967	0.476466	0.429323				-5.81031	1.44686	-0.840207
-0.69	-0.522981	0.304043	0.284143	0.140167	0.0826383	0.0810951	-0.271912	0.277117	0.260491	-0.0323595	0.476687	0.429501				-5.68292	-1.44678	0.497063
-0.685	-0.538168	0.304521	0.284561	0.14177	0.082765	0.0812171	-0.280369	0.276346	0.259809	-0.0354848	0.477066	0.42981				-7.70417	1.46957	-2.98198
-0.68	-0.553726	0.305225	0.285175	0.143367	0.0829312	0.0813772	-0.288946	0.275898	0.259413	-0.0389679	0.477545	0.430198				-8.6291	-0.505986	-1.20444
-0.675	-0.569772	0.306045	0.285891	0.144962	0.083134	0.0815725	-0.29759	0.275725	0.259259	-0.0427365	0.478035	0.430596				-8.42261	3.49262	-1.61643
-0.67	-0.586414	0.306877	0.286616	0.14656	0.0833696	0.0817993	-0.306221	0.275782	0.259311	-0.0467198	0.478445	0.430928				-4.26409	-0.956391	1.0794
-0.665	-0.603748	0.307631	0.287274	0.148164	0.0836331	0.0820529	-0.314738	0.276037	0.259536	-0.0508444	0.478682	0.43112				-8.16857	3.37715	-4.16473
-0.66	-0.621844	0.308246	0.28781	0.149777	0.0839188	0.0823279	-0.323031	0.276464	0.259913	-0.0550294	0.478683	0.431121				-5.91655	4.05596	-2.28609
-0.655	-0.640742	0.308686	0.288194	0.151398	0.0842196	0.0826175	-0.330988	0.277037	0.26042	-0.0591813	0.478401	0.430892				-6.44358	1.96407	-6.55403
-0.65	-0.660451	0.30894	0.288415	0.153024	0.0845261	0.0829124	-0.338511	0.277734	0.261035	-0.0631931	0.477819	0.43042				-4.55113	1.31178	-2.62601
-0.645	-0.680944	0.30901	0.288476	0.154649	0.0848271	0.0832019	-0.345528	0.278523	0.261732	-0.0669448	0.476937	0.429705				-6.70432	1.84789	0.11656
-0.64	-0.702161	0.308912	0.28839	0.156265	0.0851095	0.0834736	-0.351992	0.279369	0.262479	-0.0703094	0.475777	0.428763				1.73331	-1.85492	-5.49557
-0.635	-0.724013	0.308671	0.288181	0.157864	0.0853624	0.0837168	-0.357891	0.280227	0.263236	-0.0731608	0.474387	0.427634				-1.96239	2.60178	1.3113
-0.63	-0.746383	0.308316	0.287872	0.15944	0.085577	0.0839233	-0.363238	0.281048	0.263961	-0.075386	0.472842	0.426379				-6.14629	0.782489	0.0895289
-0.625	-0.769138	0.30788	0.287491	0.16099	0.0857519	0.0840915	-0.368066	0.281784	0.26461	-0.076896	0.471246	0.42508				3.58021	-2.44849	0.531572
-0.62	-0.79213	0.307386	0.287061	0.162516	0.0858902	0.0842245	-0.372412	0.282388	0.265142	-0.0776376	0.469714	0.423834				-4.14354	11.1947	0.878731
-0.615	-0.81521	0.306853	0.286596	0.164024	0.086002	0.084332	-0.376306	0.282835	0.265536	-0.0775985	0.468347	0.422721				-4.71602	9.18439	2.35088
-0.61	-0.838229	0.306289	0.286103	0.165529	0.0860985	0.0844248	-0.379761	0.283119	0.265787	-0.0768105	0.467209	0.421793				-5.0037	0.530743	-4.96805
-0.605	-0.861045	0.305697	0.285587	0.167048	0.0861918	0.0845145	-0.382765	0.283268	0.265918	-0.0753431	0.466288	0.421043				-5.14502	-2.97889	-5.81247
-0.6	-0.883535	0.305083	0.285051	0.168604	0.0862922	0.084611	-0.385278	0.283323	0.265966	-0.0732959	0.465515	0.420412				-7.10227	-2.36564	-4.26021
-0.595	-0.905592	0.304462	0.284509	0.170219	0.0864062	0.0847205	-0.387242	0.28334	0.265981	-0.0707828	0.464759	0.419796				-4.6228	1.42814	-1.54614
-0.59	-0.927132	0.303858	0.283981	0.17192	0.0865403	0.0848494	-0.388591	0.28336	0.265999	-0.067919	0.463899	0.419095				-0.0342802	-2.7476	-1.2617
-0.585	-0.948097	0.303298	0.283492	0.173731	0.086698	0.0850011	-0.389266	0.283409	0.266042	-0.0648063	0.462843	0.418232				-3.39746	0.193708	1.29486
-0.58	-0.968454	0.302806	0.283063	0.175673	0.0868841	0.08518	-0.389234	0.283487	0.266111	-0.0615236	0.461587	0.417207				-4.06036	0.881225	-3.97113
-0.575	-0.988196	0.302388	0.282697	0.177764	0.0871	0.0853875	-0.3885	0.283581	0.266193	-0.0581215	0.460206	0.416078				-12.2214	-1.62152	-1.25477
-0.57	-1.00734	0.30202	0.282375	0.180017	0.0873458	0.0856237	-0.387123	0.283665	0.266267	-0.0546243	0.458866	0.414983				-6.22265	0.504456	-2.02421
-0.565	-1.02592	0.301644	0.282047	0.18244	0.0876164	0.0858837	-0.385209	0.283718	0.266314	-0.0510346	0.457754	0.414074				-1.34536	-0.325087	-0.818349
-0.56	-1.044	0.301177	0.281638	0.185035	0.0879037	0.0861597	-0.382912	0.283718	0.266314	-0.0473434	0.457086	0.413527				-5.95866	-1.28242	-2.51206
-0.555	-1.06162	0.300512	0.281057	0.1878	0.0881978	0.0864423	-0.380417	0.283651	0.266255	-0.0435391	0.457018	0.413471				-3.45759	-2.02166	-1.65131
-0.55	-1.07888	0.299542	0.280208	0.190726	0.0884878	0.0867208	-0.377919	0.283503	0.266124	-0.0396157	0.457651	0.413989				-8.37938	-2.83767	-3.73035
-0.545	-1.09581	0.298176	0.279012	0.193798	0.0887676	0.0869895	-0.375603	0.283268	0.265917	-0.0355773	0.458973	0.415071				-7.08673	-0.859649	-4.38657
-0.54	-1.11246	0.29635	0.277414	0.196999	0.0890321	0.0872435	-0.373618	0.282946	0.265634	-0.0314369	0.460877	0.416627				-8.24441	-0.592668	-4.95017
-0.535	-1.12888	0.294051	0.275398	0.200304	0.0892838	0.0874852	-0.372064	0.282553	0.265287	-0.0272123	0.463137	0.418472				-4.07491	1.00527	-2.76821
-0.53	-1.14504	0.291315	0.272997	0.20369	0.0895231	0.0877149	-0.370978	0.28212	0.264905	-0.0229176	0.465454	0.420363				-4.3771	-0.552762	-2.45228
-0.525	-1.16094	0.288236	0.270291	0.207127	0.0897551	0.0879377	-0.370338	0.281694	0.26453	-0.0185544	0.467485	0.422018				-3.87594	0.705965	-4.11941
-0.52	-1.1765	0.284961	0.267409	0.210588	0.0899795	0.088153	-0.370061	0.281338	0.264216	-0.0141031	0.468911	0.42318				-4.3719	-6.74095	-1.52606
-0.515	-1.19167	0.281674	0.264513	0.214046	0.090195	0.0883599	-0.370024	0.281123	0.264027	-0.00951932	0.469482	0.423645				-9.87589	-2.16971	2.43823
-0.51	-1.20635	0.278578	0.261781	0.217476	0.0903995	0.0885561	-0.370081	0.281124	0.264028	-0.0047316	0.469072	0.423311				-4.31088	-2.66283	-1.92394
-0.505	-1.22045	0.275869	0.259387	0.220859	0.0905863	0.0887354	-0.370079	0.281408	0.264278	0.000352959	0.467678	0.422176				-4.73369	-3.64751	-1.31786
-0.5	-1.23388	0.273706	0.257474	0.224181	0.0907549	0.0888971	-0.369885	0.282022	0.26482	0.00584097	0.465433	0.420346				-8.31784	-4.69394	-2.31346
-0.495	-1.24659	0.272185	0.256127	0.227433	0.0909046	0.0890408	-0.369395	0.28298	0.265664	0.0118421	0.462529	0.417976				-12.0818	-0.62905	-3.29042
-0.49	-1.25856	0.271317	0.255359	0.230616	0.0910426	0.0891732	-0.36855	0.284249	0.266782	0.018457	0.45922	0.415272				-8.15714	-0.145799	2.09456
-0.485	-1.26981	0.271027	0.255102	0.233734	0.0911784	0.0893034	-0.367337	0.285748	0.268102	0.025767	0.455715	0.412405				-6.2013	3.13016	-1.71521
-0.48	-1.28041	0.27117	0.255229	0.236801	0.0913248	0.0894439	-0.365788	0.287361	0.269522	0.0338265	0.452221	0.409542				-4.70455	0.265489	2.14378
-0.475	-1.29047	0.271559	0.255573	0.239835	0.0914925	0.0896048	-0.363976	0.288953	0.270922	0.0426582	0.448854	0.406779				-4.77044	-2.91728	3.15744
-0.47	-1.30015	0.272019	0.25598	0.242856	0.0916882	0.0897925	-0.361996	0.290401	0.272194	0.0522541	0.445725	0.404207				-2.07013	0.0492379	1.35701
-0.465	-1.30961	0.272422	0.256338	0.245889	0.0919117	0.0900068	-0.359959	0.291618	0.273263	0.0625777	0.442889	0.401874				-5.0161	-1.25802	0.75318
-0.46	-1.31904	0.272734	0.256614	0.248957	0.0921557	0.0902408	-0.357978	0.292565	0.274094	0.0735703	0.440397	0.399821				-4.84586	-0.671581	-1.71118
-0.455	-1.3286	0.273017	0.256864	0.252083	0.0924076	0.0904823	-0.356153	0.293256	0.274701	0.0851578	0.438294	0.398088				-5.88637	-0.425295	-2.86241
-0.45	-1.33843	0.273421	0.257222	0.255283	0.0926509	0.0907155	-0.354567	0.293737	0.275123	0.0972574	0.436619	0.396706				-0.222757	-5.62788	-0.394651
-0.445	-1.34862	0.274145	0.257862	0.258568	0.092869	0.0909246	-0.353283	0.294076	0.27542	0.109785	0.43542	0.395716				-4.14459	0.254724	0.848614
-0.44	-1.35921	0.27538	0.258955	0.261941	0.0930461	0.0910943	-0.35234	0.294337	0.275649	0.122657	0.434745	0.395159				-6.3665	-3.18889	-2.68933
-0.435	-1.37018	0.277252	0.260609	0.265393	0.0931704	0.0912135	-0.351762	0.294577	0.275859	0.135799	0.434649	0.395079				-4.74596	-1.85737	-2.27831
-0.43	-1.38146	0.279784	0.262846	0.268906	0.0932342	0.0912746	-0.35156	0.294828	0.276079	0.149138	0.435179	0.395517				-7.24703	-0.119349	-4.36608
-0.425	-1.39293	0.282882	0.265578	0.272453	0.0932349	0.0912753	-0.35174	0.295104	0.276322	0.162612	0.436368	0.396498				-2.85566	-2.55829	2.68168
-0.42	-1.40445	0.286357	0.268638	0.275995	0.0931761	0.0912189	-0.352308	0.2954	0.276581	0.176156	0.438216	0.398024				3.88054	-0.839716	2.26413
-0.415	-1.41583	0.289969	0.271814	0.279488	0.0930656	0.091113	-0.353276	0.295686	0.276831	0.189712	0.440687	0.400061				-6.10984	-2.47293	0.834352
-0.41	-1.4269	0.293484	0.274901	0.282886	0.0929154	0.0909691	-0.354658	0.295918	0.277035	0.203214	0.443704	0.402545				1.46662	-4.06742
-0.405	-1.43752	0.296717	0.277735	0.286137	0.0927386	0.0907996	-0.356475	0.29604	0.277141	0.216593	0.447151	0.405379				-8.73771	-2.98875
-0.4	-1.44754	0.299558	0.280222	0.289197	0.0925468	0.0906157	-0.358747	0.295997	0.277104	0.229768	0.450878	0.40844				-2.25077	-4.85153
-0.395	-1.45687	0.301974	0.282335	0.292023	0.0923481	0.0904253	-0.361488	0.295743	0.276882	0.242654	0.454706	0.411578				-4.20909	-2.15805
-0.39	-1.46545	0.304002	0.284108	0.294579	0.092146	0.0902314	-0.364704	0.295263	0.276461	0.255155	0.458441	0.414636				-6.6558	-5.76813
-0.385	-1.47326	0.305718	0.285606	0.29684	0.0919389	0.0900329	-0.368388	0.294571	0.275854	0.267173	0.461886	0.417451				-4.44974	-4.70078
-0.38	-1.48033	0.307215	0.286911	0.298785	0.0917238	0.0898266	-0.372522	0.293714	0.275103	0.278614	0.464876	0.419891				-1.70694	-0.87386
-0.375	-1.48672	0.308579	0.2881	0.300405	0.0914977	0.0896097	-0.377081	0.292765	0.27427	0.289393	0.467305	0.421872				-8.3178	0.296027
-0.37	-1.49251	0.309873	0.289228	0.301691	0.0912607	0.0893824	-0.382035	0.291798	0.273421	0.299446	0.469155	0.423378				-2.49454	-5.65504
-0.365	-1.49784	0.311135	0.290327	0.302641	0.0910178	0.0891494	-0.387364	0.290874	0.272609	0.308733	0.470501	0.424474				-2.38927	1.2014
-0.36	-1.50282	0.312368	0.291401	0.303249	0.0907773	0.0889186	-0.393064	0.290024	0.271863	0.317247	0.471506	0.425292				-2.44521	-3.95111
-0.355	-1.50762	0.313562	0.292439	0.303511	0.0905503	0.0887009	-0.399152	0.289248	0.27118	0.325011	0.472378	0.426001				-2.9095	-0.586189
-0.35	-1.51237	0.314687	0.293418	0.303413	0.0903466	0.0885053	-0.405677	0.288514	0.270535	0.332076	0.473351	0.426792				-3.10359	-3.0704
-0.345	-1.51722	0.315737	0.29433	0.302937	0.0901719	0.0883377	-0.412709	0.287781	0.26989	0.338511	0.47463	0.427832				-4.77705	-0.349843
-0.34	-1.52229	0.31671	0.295175	0.302058	0.0900266	0.0881982	-0.420341	0.287004	0.269207	0.344395	0.476392	0.429262				-4.44638	0.138362
-0.335	-1.52769	0.317652	0.295993	0.300742	0.0899038	0.0880804	-0.428672	0.286159	0.268463	0.349799	0.478745	0.431171				-4.77163	-1.29298
-0.33	-1.53353	0.318616	0.29683	0.298947	0.0897907	0.0879718	-0.437796	0.285237	0.267653	0.354779	0.481745	0.433603				-2.16338	-2.79512
-0.325	-1.53985	0.319678	0.297752	0.296628	0.0896692	0.0878551	-0.447787	0.284256	0.266788	0.359365	0.485361	0.43653				-4.14199	-5.46986
-0.32	-1.54669	0.320911	0.298821	0.293734	0.089518	0.0877101	-0.458683	0.283245	0.265898	0.363554	0.489499	0.439873				-6.6902	-0.312796
-0.315	-1.55406	0.322351	0.300069	0.290212	0.0893161	0.0875162	-0.470481	0.282237	0.265009	0.367313	0.493974	0.443482				2.17957	-3.79496
-0.31	-1.56194	0.324029	0.301522	0.286012	0.0890446	0.0872556	-0.483135	0.281262	0.264149	0.370584	0.498561	0.447176				-1.55529	-0.300261
-0.305	-1.57031	0.325921	0.30316	0.281085	0.088692	0.0869169	-0.496558	0.280333	0.263329	0.373288	0.502998	0.450741				-6.90656	1.03122
-0.3	-1.57909	0.328003	0.304961	0.275389	0.0882554	0.0864976	-0.510635	0.279451	0.262551	0.37534	0.507046	0.453988				0.647013	-2.50866
-0.295	-1.58824	0.330214	0.306871	0.268886	0.0877443	0.0860066	-0.525238	0.278601	0.261801	0.37666	0.510512	0.456764				-1.01251	0.918746
-0.29	-1.59768	0.332488	0.308833	0.261548	0.087178	0.0854624	-0.540237	0.277766	0.261064	0.377177	0.513277	0.458976				-6.1039	0.605867
-0.285	-1.60735	0.334736	0.310772	0.253358	0.0865851	0.0848925	-0.555521	0.276932	0.260327	0.376837	0.515304	0.460596				-6.41924	-3.02532
-0.28	-1.61719	0.336861	0.312602	0.244303	0.0859956	0.0843258	-0.571007	0.276097	0.259589	0.375605	0.516621	0.461647				-6.30039	-2.86794
-0.275	-1.62718	0.338759	0.314236	0.234383	0.0854394	0.0837909	-0.586647	0.275279	0.258866	0.373463	0.517313	0.462199				-6.63466	-0.0627522
-0.27	-1.63727	0.340342	0.315598	0.223602	0.0849368	0.0833074	-0.602431	0.274512	0.258187	0.370408	0.517497	0.462347				-4.63088	-2.74488
-0.265	-1.64748	0.341546	0.316633	0.211972	0.0845006	0.0828878	-0.618384	0.273841	0.257594	0.366444	0.517323	0.462208				-5.75209	-3.5785
-0.26	-1.65781	0.342349	0.317323	0.199508	0.0841327	0.0825338	-0.63456	0.273308	0.257122	0.361585	0.516948	0.461909				-4.28327	-2.45501
-0.255	-1.66831	0.34277	0.317684	0.186228	0.083827	0.0822396	-0.651029	0.272944	0.2568	0.355851	0.516544	0.461586				-3.54364	-2.02418
-0.25	-1.67902	0.342859	0.317761	0.17215	0.083576	0.081998	-0.667872	0.272752	0.25663	0.349265	0.516282	0.461377				-5.83816	-1.09137
-0.245	-1.68999	0.342684	0.317611	0.157295	0.0833692	0.0817989	-0.685169	0.272712	0.256594	0.341862	0.516314	0.461402				-6.06099	-0.669619
-0.24	-1.70126	0.342309	0.317288	0.141679	0.0832013	0.0816373	-0.702993	0.272771	0.256647	0.333685	0.51678	0.461774				-6.68986	-5.20388
-0.235	-1.71287	0.341769	0.316825	0.125319	0.0830681	0.081509	-0.721406	0.272864	0.256729	0.324794	0.517761	0.462557				-3.1951	-0.315031
-0.23	-1.72481	0.341063	0.316218	0.108231	0.0829696	0.0814142	-0.740452	0.272915	0.256774	0.315262	0.519318	0.463799				-1.90033	-4.58945
-0.225	-1.73708	0.340141	0.315425	0.0904261	0.0829055	0.0813524	-0.760159	0.272858	0.256724	0.305177	0.521441	0.465491				-2.95619	-3.54327
-0.22	-1.74963	0.338911	0.314367	0.0719156	0.0828752	0.0813233	-0.78054	0.272639	0.25653	0.294638	0.524105	0.467612				-0.0250961	-5.18961
-0.215	-1.76238	0.337245	0.312933	0.0527071	0.0828755	0.0813236	-0.801591	0.272227	0.256165	0.283749	0.52723	0.470098				-2.69144	0.161224
-0.21	-1.77525	0.335013	0.31101	0.0328061	0.0829005	0.0813476	-0.823294	0.271616	0.255623	0.272611	0.530716	0.472866				5.00485	-1.24141
-0.205	-1.78816	0.332102	0.3085	0.0122155	0.0829419	0.0813875	-0.84562	0.27082	0.254918	0.261316	0.534437	0.475818				-4.32019	-0.951426
-0.2	-1.801	0.328458	0.305354	-0.00906376	0.0829904	0.0814342	-0.868528	0.269876	0.254082	0.249944	0.538225	0.478817				-2.34183	-1.54447
-0.195	-1.81371	0.324113	0.301595	-0.0310324	0.0830365	0.0814786	-0.891974	0.268836	0.253161	0.238551	0.541918	0.481737				-4.98797	-1.43448
-0.19	-1.82624	0.319199	0.297336	-0.0536917	0.0830716	0.0815123	-0.915911	0.267767	0.252212	0.227175	0.545306	0.484412				-3.60677	-1.9844
-0.185	-1.8386	0.313949	0.292775	-0.0770422	0.0830884	0.0815286	-0.94029	0.266736	0.251297	0.215833	0.548202	0.486695				-2.41205	-0.53937
-0.18	-1.85082	0.30866	0.288171	-0.101082	0.0830815	0.081522	-0.96507	0.265812	0.250477	0.204525	0.550378	0.488409				-0.272985	2.43128
-0.175	-1.86296	0.303651	0.283801	-0.125806	0.0830475	0.0814891	-0.990219	0.265052	0.249802	0.193238	0.551631	0.489395				-0.730908	0.368052
-0.17	-1.87513	0.299192	0.279902	-0.151203	0.0829847	0.0814287	-1.01571	0.264501	0.249313	0.181949	0.551746	0.489486				-7.1125	-2.56942
-0.165	-1.88744	0.295459	0.276632	-0.177255	0.0828943	0.0813417	-1.04154	0.26418	0.249027	0.170638	0.550538	0.488535				-6.17055	0.657904
-0.16	-1.90002	0.292502	0.274039	-0.203939	0.0827802	0.0812318	-1.06771	0.26409	0.248947	0.159283	0.547877	0.486439				-6.97624	-2.97142
-0.155	-1.91298	0.290257	0.272067	-0.231221	0.0826483	0.0811048	-1.09422	0.264205	0.249049	0.147873	0.543707	0.483149				1.13568	-2.57256
-0.15	-1.9264	0.288575	0.270589	-0.259063	0.0825069	0.0809686	-1.12111	0.264477	0.249292	0.136402	0.538097	0.478716				-0.956525	-3.33744
-0.145	-1.94036	0.28727	0.269441	-0.28742	0.0823639	0.0808309	-1.14839	0.264836	0.24961	0.124872	0.531236	0.473279				-3.06475	-5.41008
-0.14	-1.95488	0.286161	0.268466	-0.316245	0.0822272	0.0806992	-1.17609	0.265198	0.249932	0.113291	0.523443	0.467086				-1.21063	1.99187
-0.135	-1.96996	0.285108	0.267539	-0.345485	0.0821022	0.0805788	-1.20426	0.26548	0.250182	0.101671	0.515129	0.460456				-1.95221	1.21838
-0.13	-1.98557	0.284024	0.266584	-0.37509	0.0819924	0.0804731	-1.2329	0.265608	0.250295	0.090019	0.506764	0.453762				-0.528526	4.95654
-0.125	-2.00165	0.282887	0.265582	-0.40501	0.0818991	0.0803831	-1.26204	0.265535	0.250231	0.0783407	0.498815	0.44738				-0.817477	-0.085902
-0.12	-2.01814	0.281727	0.264559	-0.435196	0.0818222	0.0803091	-1.29169	0.265252	0.249979	0.0666315	0.491704	0.441653				-0.918922	-1.19597
-0.115	-2.03496	0.280621	0.263584	-0.465603	0.0817613	0.0802504	-1.32185	0.264783	0.249563	0.0548793	0.485758	0.436851				-4.86299	-1.6384
-0.11	-2.05205	0.279667	0.262742	-0.496189	0.0817162	0.080207	-1.35251	0.264191	0.249037	0.0430639	0.481173	0.43314				-1.07698	-2.37653
-0.105	-2.06933	0.278963	0.26212	-0.526913	0.0816877	0.0801796	-1.38364	0.263562	0.248478	0.0311605	0.477991	0.43056				-3.11576	-1.64717
-0.1	-2.08676	0.278583	0.261785	-0.557734	0.081678	0.0801702	-1.41519	0.262997	0.247976	0.0191447	0.476097	0.429023				0.934989	-3.93367
-0.095	-2.10428	0.278568	0.261771	-0.588611	0.0816906	0.0801823	-1.44713	0.262593	0.247617	0.00699691	0.475222	0.428313				-1.59285	-3.2028
-0.09	-2.12184	0.278912	0.262075	-0.619496	0.0817297	0.08022	-1.4794	0.262434	0.247475	-0.00529007	0.475003	0.428134				-6.73785	-4.36949
-0.085	-2.1394	0.27958	0.262665	-0.650336	0.0818007	0.0802884	-1.51193	0.262567	0.247594	-0.0177091	0.475017	0.428146				-1.53697	-3.95863
-0.08	-2.15691	0.280507	0.263484	-0.681069	0.0819077	0.0803915	-1.5447	0.263004	0.247982	-0.0302344	0.474872	0.428028				-0.241405	-1.28328
-0.075	-2.17434	0.281622	0.264467	-0.71162	0.0820536	0.080532	-1.57766	0.263698	0.248599	-0.0428241	0.474239	0.427514				-3.50057	-1.18918
-0.07	-2.19164	0.282843	0.265543	-0.741905	0.0822368	0.0807085	-1.61079	0.264563	0.249368	-0.0554212	0.472909	0.426433				-4.19038	-5.04924
-0.065	-2.20875	0.284086	0.266638	-0.771826	0.0824518	0.0809156	-1.64413	0.265475	0.250178	-0.0679608	0.470797	0.424715				-2.63419	-6.44426
-0.06	-2.22562	0.285264	0.267676	-0.801276	0.0826883	0.0811434	-1.67769	0.266298	0.250908	-0.080374	0.467928	0.422379				-5.32814	-2.10769
-0.055	-2.2422	0.286291	0.26858	-0.830139	0.0829326	0.0813785	-1.71153	0.266907	0.251449	-0.0925963	0.464441	0.419537				-3.00967	-3.61323
-0.05	-2.25841	0.287084	0.269277	-0.858292	0.0831715	0.0816085	-1.74573	0.267212	0.251719	-0.104569	0.460551	0.416361				-3.83774	-5.18363
-0.045	-2.27421	0.287571	0.269706	-0.885614	0.0833937	0.0818225	-1.78035	0.267166	0.251678	-0.116243	0.456533	0.413074				-5.80529	-4.59568
-0.04	-2.28953	0.287702	0.269822	-0.911983	0.0835953	0.0820166	-1.81547	0.26677	0.251327	-0.127578	0.452688	0.409925				-3.25436	-4.69564
-0.035	-2.30433	0.287448	0.269598	-0.937286	0.083778	0.0821924	-1.85115	0.266069	0.250706	-0.13854	0.449303	0.407147				-7.45667	-5.88171
-0.03	-2.31856	0.286804	0.269031	-0.961422	0.0839518	0.0823597	-1.88745	0.265138	0.249879	-0.149099	0.4466	0.404926				2.12911	-1.06129
-0.025	-2.33221	0.285785	0.268135	-0.984303	0.0841293	0.0825305	-1.92438	0.264069	0.248929	-0.159227	0.44469	0.403356				-1.20198	-1.70766
-0.02	-2.34526	0.284427	0.266939	-1.00586	0.0843248	0.0827186	-1.96196	0.262965	0.247947	-0.168895	0.443559	0.402426				-4.25604	-3.11583
-0.015	-2.35774	0.282782	0.265489	-1.02605	0.0845484	0.0829338	-2.00018	0.261923	0.247021	-0.178076	0.443076	0.402028				-4.21204	1.6066
-0.01	-2.36966	0.280917	0.263845	-1.04483	0.0848041	0.0831798	-2.03899	0.261029	0.246225	-0.186752	0.443038	0.401997				1.37158	2.29469
-0.005	-2.38106	0.278919	0.262082	-1.06221	0.0850884	0.0834533	-2.07837	0.260337	0.24561	-0.194914	0.443228	0.402153				-0.965969	-4.18607
0	-2.39202	0.276883	0.260284	-1.0782	0.0853906	0.083744	-2.11824	0.259861	0.245187	-0.202579	0.443471	0.402353				-7.42295	-1.04146
0.005	-2.40257	0.274913	0.258541	-1.09284	0.0856959	0.0840376	-2.15853	0.259564	0.244922	-0.20979	0.443647	0.402498				5.62143	-0.107156
0.01	-2.41279	0.273102	0.25694	-1.10617	0.0859874	0.0843179	-2.19916	0.259357	0.244737	-0.216625	0.443703	0.402544				-1.60251	-1.55702
0.015	-2.42271	0.271529	0.255547	-1.11827	0.086249	0.0845694	-2.24003	0.259126	0.244532	-0.223199	0.443614	0.402471				-0.349893	0.724818
0.02	-2.43237	0.270241	0.254405	-1.1292	0.0864683	0.0847803	-2.281	0.25875	0.244197	-0.229657	0.443383	0.402281				-3.38833	-0.020205
0.025	-2.4418	0.269253	0.25353	-1.13904	0.0866376	0.084943	-2.32195	0.258139	0.243652	-0.236178	0.443008	0.401972				0.688277	-2.08544
0.03	-2.451	0.268548	0.252905	-1.14785	0.0867551	0.085056	-2.36272	0.257247	0.242857	-0.242954	0.442505	0.401558				-3.60811	-2.7875
0.035	-2.45996	0.268087	0.252496	-1.1557	0.0868246	0.0851228	-2.40315	0.256085	0.241822	-0.250184	0.441929	0.401083				-1.57708	-2.10134
0.04	-2.46866	0.267819	0.252258	-1.16264	0.0868554	0.0851523	-2.4431	0.254712	0.240597	-0.258058	0.441357	0.400612				-1.10981	-1.21534
0.045	-2.47705	0.267693	0.252146	-1.16868	0.0868599	0.0851566	-2.48241	0.253206	0.239253	-0.266747	0.440922	0.400254				-1.65423	-0.889171
0.05	-2.48512	0.267675	0.252131	-1.17384	0.0868524	0.0851495	-2.52097	0.251648	0.237861	-0.276391	0.440742	0.400106				-3.01095	-2.39031
0.055	-2.49282	0.267755	0.252201	-1.17809	0.0868467	0.085144	-2.55868	0.250104	0.236482	-0.287091	0.440917	0.40025				-5.8239	-2.75571
0.06	-2.5001	0.26794	0.252365	-1.1814	0.0868541	0.0851511	-2.59549	0.248618	0.235153	-0.298907	0.441466	0.400702				-5.50024	-1.92502
0.065	-2.50695	0.268261	0.25265	-1.18373	0.086882	0.0851779	-2.63139	0.247215	0.233897	-0.311857	0.442319	0.401405				0.124571	-2.00595
0.07	-2.5133	0.268753	0.253087	-1.18503	0.086933	0.0852269	-2.66639	0.245907	0.232726	-0.325917	0.443325	0.402233				-4.96452	-4.31203
0.075	-2.51913	0.269457	0.253711	-1.18523	0.0870041	0.0852953	-2.70057	0.244695	0.23164	-0.341032	0.444279	0.403018				-2.67557	-4.67243
0.08	-2.52438	0.270393	0.254541	-1.18429	0.0870872	0.0853751	-2.73401	0.24357	0.230632	-0.357113	0.44498	0.403595				-2.45011	-4.64423
0.085	-2.52899	0.271557	0.255571	-1.18219	0.0871696	0.0854543	-2.76679	0.242509	0.229681	-0.374049	0.445271	0.403834				0.0358588	0.785934
0.09	-2.53291	0.272898	0.256759	-1.1789	0.0872363	0.0855184	-2.79901	0.241484	0.228761	-0.391713	0.445079	0.403676				-0.814883	-3.03043
0.095	-2.53605	0.274321	0.258018	-1.17443	0.087272	0.0855527	-2.83077	0.24046	0.227841	-0.409964	0.444428	0.403141				-1.04632	-2.33079
0.1	-2.53838	0.275682	0.259222	-1.1688	0.0872657	0.0855467	-2.86213	0.239418	0.226906	-0.42866	0.443423	0.402314				1.15493	0.899134
0.105	-2.53982	0.276812	0.26022	-1.16203	0.0872088	0.0854921	-2.89314	0.238364	0.225959	-0.447653	0.442223	0.401326				-2.58651	-5.07557
0.11	-2.54036	0.277535	0.26086	-1.15418	0.0871005	0.0853879	-2.92381	0.237336	0.225035	-0.466806	0.440994	0.400313				-0.931494	1.19035
0.115	-2.53997	0.277711	0.261015	-1.14528	0.0869403	0.085234	-2.95412	0.236397	0.224191	-0.485985	0.439863	0.399382				1.99499	-4.63754
0.12	-2.53868	0.277249	0.260607	-1.13539	0.0867326	0.0850343	-2.98404	0.235615	0.223487	-0.505071	0.438907	0.398593				0.244046	-1.35793
0.125	-2.53653	0.276133	0.25962	-1.12454	0.0864788	0.0847904	-3.0135	0.235033	0.222964	-0.523957	0.438129	0.397951				-2.83738	-1.56281
0.13	-2.53358	0.274416	0.258103	-1.11278	0.0861824	0.0845054	-3.04242	0.234647	0.222616	-0.542557	0.437504	0.397436					2.22019
0.135	-2.52992	0.272217	0.256156	-1.10013	0.0858451	0.0841811	-3.07071	0.234399	0.222393	-0.560798	0.436997	0.397017					1.62292
0.14	-2.52564	0.269695	0.253922	-1.0866	0.0854715	0.0838218	-3.09829	0.234189	0.222204	-0.578632	0.436612	0.3967					-0.926894
0.145	-2.52083	0.267032	0.25156	-1.07222	0.0850684	0.083434	-3.12507	0.233922	0.221964	-0.596031	0.436387	0.396514					1.30757
0.15	-2.51558	0.264402	0.249225	-1.05699	0.0846462	0.0830279	-3.151	0.233542	0.221622	-0.612991	0.436403	0.396527					-1.81073
0.155	-2.50994	0.261951	0.247046	-1.04092	0.0842186	0.0826164	-3.176	0.233086	0.221211	-0.629532	0.43673	0.396797					0.334594
0.16	-2.50397	0.259778	0.245112	-1.02404	0.0838013	0.0822148	-3.20005	0.232677	0.220842	-0.645702	0.437407	0.397356					-8.85741
0.165	-2.49771	0.257925	0.243462	-1.00636	0.0834102	0.0818384	-3.22312	0.232515	0.220697	-0.661572	0.438409	0.398182					-6.55493
0.17	-2.49116	0.25638	0.242085	-0.98793	0.0830589	0.0815002	-3.24516	0.232813	0.220965	-0.677239	0.439643	0.3992					-11.3669
0.175	-2.48434	0.255093	0.240937	-0.968793	0.0827566	0.081209	-3.26616	0.233726	0.221788	-0.692816	0.440989	0.40031					-8.21046
0.18	-2.47724	0.253991	0.239954	-0.949012	0.0825055	0.0809673	-3.28609	0.23531	0.223213	-0.708429	0.44232	0.401406					-9.32246
0.185	-2.46988	0.253004	0.239072	-0.928664	0.0823011	0.0807704	-3.30491	0.237468	0.225154	-0.724206	0.443563	0.402429					-7.82949
0.19	-2.46227	0.252073	0.238242	-0.907834	0.082133	0.0806085	-3.32258	0.240008	0.227436	-0.740269	0.444682	0.40335					-9.80384
0.195	-2.45446	0.251166	0.237431	-0.886615	0.0819884	0.0804692	-3.33905	0.242654	0.229811	-0.756727	0.445712	0.404197					-7.14966
0.2	-2.4465	0.250268	0.236628	-0.865105	0.0818568	0.0803425	-3.35429	0.245138	0.232038	-0.773666	0.446683	0.404995					-12.9743
0.205	-2.43848	0.249386	0.23584	-0.843403	0.081733	0.0802231	-3.36825	0.247236	0.233916	-0.791149	0.447651	0.40579					-10.469
0.21	-2.4305	0.248539	0.235083	-0.821608	0.0816191	0.0801134	-3.38092	0.248816	0.23533	-0.809218	0.448636	0.406599					-7.69076
0.215	-2.42267	0.247759	0.234384	-0.799814	0.0815224	0.0800203	-3.3923	0.249847	0.236252	-0.827895	0.449672	0.40745					-6.69424
0.22	-2.41512	0.247078	0.233774	-0.778105	0.0814526	0.0799531	-3.40243	0.250399	0.236746	-0.847192	0.450802	0.408377					-9.71611
0.225	-2.40796	0.246527	0.233281	-0.756562	0.0814164	0.0799181	-3.41135	0.250615	0.236939	-0.867119	0.452093	0.409437					-12.0777
0.23	-2.4013	0.246123	0.232919	-0.735249	0.081415	0.0799168	-3.41913	0.250676	0.236993	-0.887692	0.45364	0.410705					-6.63528
0.235	-2.39519	0.245856	0.23268	-0.714222	0.0814421	0.0799429	-3.42586	0.250761	0.237069	-0.908934	0.455531	0.412253					-11.6216
0.24	-2.38968	0.24569	0.232532	-0.693522	0.0814862	0.0799854	-3.43162	0.251005	0.237287	-0.930883	0.457818	0.414125					-5.98517
0.245	-2.38476	0.245564	0.232419	-0.673176	0.0815332	0.0800307	-3.43652	0.251483	0.237714	-0.953579	0.460491	0.416311					-8.70534
0.25	-2.38038	0.245408	0.23228	-0.653198	0.0815706	0.0800667	-3.44062	0.252194	0.23835	-0.977065	0.463462	0.418737					-6.87288
0.255	-2.37645	0.245165	0.232061	-0.633586	0.0815908	0.0800862	-3.44402	0.253098	0.239156	-1.00137	0.46656	0.421265					-8.70567
0.26	-2.37285	0.244801	0.231736	-0.614324	0.0815938	0.0800891	-3.44675	0.254122	0.240071	-1.02649	0.469566	0.423713					-9.16053
0.265	-2.36946	0.244324	0.231308	-0.595385	0.0815882	0.0800837	-3.44889	0.255219	0.241049	-1.05241	0.472227	0.425878					-5.1491
0.27	-2.36612	0.243769	0.230811	-0.576731	0.0815902	0.0800856	-3.45048	0.256363	0.24207	-1.07904	0.4743	0.427563					-9.14581
0.275	-2.3627	0.243196	0.230297	-0.558319	0.081621	0.0801152	-3.45157	0.257573	0.243148	-1.10626	0.475588	0.428609					-8.76136
0.28	-2.35909	0.242666	0.229822	-0.540103	0.0817031	0.0801944	-3.45222	0.258882	0.244314	-1.13391	0.475967	0.428917					-9.94754
0.285	-2.35521	0.242228	0.229429	-0.522043	0.0818554	0.0803411	-3.4525	0.260322	0.245597	-1.16178	0.475413	0.428467					-6.28291
0.29	-2.35101	0.241904	0.229137	-0.504106	0.0820887	0.0805659	-3.4525	0.261905	0.247005	-1.18964	0.47401	0.427327					-8.62089
0.295	-2.34644	0.241683	0.228939	-0.486271	0.0824033	0.0808689	-3.45231	0.263604	0.248515	-1.21727	0.471933	0.425639					-10.1321
0.3	-2.34151	0.241523	0.228796	-0.468538	0.0827889	0.0812402	-3.45202	0.265365	0.25008	-1.24442	0.469436	0.423608					-11.5743
0.305	-2.33622	0.241367	0.228656	-0.450922	0.0832272	0.0816622	-3.45172	0.267117	0.251635	-1.27089	0.466797	0.421458					-8.95421
0.31	-2.33056	0.241147	0.228458	-0.433458	0.0836957	0.0821132	-3.45149	0.268786	0.253116	-1.29651	0.464286	0.41941					-9.54374
0.315	-2.32454	0.24082	0.228165	-0.416196	0.0841721	0.0825717	-3.45137	0.270319	0.254475	-1.32115	0.462111	0.417634					-9.97289
0.32	-2.31815	0.240376	0.227767	-0.399195	0.0846369	0.0830189	-3.45135	0.27168	0.255681	-1.34471	0.460389	0.416228					-9.83014
0.325	-2.31139	0.239862	0.227304	-0.38252	0.085075	0.0834404	-3.45143	0.272859	0.256725	-1.36719	0.459138	0.415205					-10.5382
0.33	-2.30424	0.239367	0.226861	-0.366229	0.0854759	0.083826	-3.45154	0.27386	0.257611	-1.3886	0.458284	0.414507					-8.23972
0.335	-2.29672	0.239027	0.226554	-0.350372	0.0858328	0.0841692	-3.45159	0.274702	0.258355	-1.409	0.4577	0.414029					-7.83535
0.34	-2.28886	0.238982	0.226514	-0.334983	0.0861434	0.0844679	-3.45147	0.275415	0.258986	-1.42851	0.45725	0.413661					-8.62832
0.345	-2.28074	0.239357	0.226852	-0.320074	0.086409	0.0847233	-3.45106	0.276041	0.259539	-1.44729	0.45684	0.413325					-10.4885
0.35	-2.27246	0.240224	0.22763	-0.305641	0.0866361	0.0849416	-3.45024	0.276632	0.260061	-1.46549	0.456435	0.412994					-10.6124
0.355	-2.26415	0.241579	0.228847	-0.291657	0.0868344	0.0851322	-3.44891	0.27725	0.260608	-1.48331	0.456067	0.412692					-8.09203
0.36	-2.25599	0.243345	0.23043	-0.278085	0.0870164	0.0853071	-3.44699	0.277948	0.261224	-1.50094	0.455805	0.412478					-9.66661
0.365	-2.24816	0.245372	0.232247	-0.26488	0.0871939	0.0854777	-3.44443	0.278767	0.261948	-1.51856	0.455707	0.412398					-7.73046
0.37	-2.24084	0.247471	0.234127	-0.251995	0.0873758	0.0856525	-3.44121	0.279704	0.262774	-1.53633	0.455802	0.412476					-5.89069
0.375	-2.23418	0.249448	0.235896	-0.23939	0.0875657	0.0858349	-3.43735	0.280726	0.263676	-1.5544	0.456044	0.412674					-6.63176
0.38	-2.22829	0.251128	0.237397	-0.227035	0.0877619	0.0860235	-3.4329	0.281747	0.264577	-1.57286	0.45635	0.412924					-10.3966
0.385	-2.22325	0.252399	0.238533	-0.214917	0.0879584	0.0862123	-3.42792	0.282647	0.26537	-1.59175	0.456602	0.41313					-6.78524
0.39	-2.21906	0.253209	0.239256	-0.203035	0.0881474	0.0863939	-3.42249	0.283289	0.265936	-1.61111	0.456708	0.413218					-10.852
0.395	-2.21566	0.253586	0.239592	-0.191406	0.0883211	0.0865607	-3.41668	0.28352	0.26614	-1.63092	0.456622	0.413147					-6.88186
0.4	-2.21296	0.253617	0.23962	-0.180054	0.0884735	0.0867071	-3.41057	0.283216	0.265872	-1.65112	0.456367	0.412938					-5.79984
0.405	-2.21082	0.253424	0.239448	-0.169008	0.0886001	0.0868287	-3.40421	0.282281	0.265048	-1.67167	0.456025	0.412658					-5.2392
0.41	-2.2091	0.25315	0.239203	-0.158298	0.0886983	0.086923	-3.39765	0.280689	0.263644	-1.69248	0.455711	0.412401					-4.93588
0.415	-2.20763	0.252921	0.238998	-0.147944	0.0887652	0.0869873	-3.39091	0.278481	0.261695	-1.71349	0.455537	0.412259					-9.56946
0.42	-2.2063	0.252847	0.238933	-0.137957	0.0887989	0.0870196	-3.38401	0.275775	0.259304	-1.73461	0.455571	0.412286					-7.90337
0.425	-2.20501	0.253014	0.239082	-0.128336	0.0887966	0.0870174	-3.37696	0.272749	0.256627	-1.75577	0.455819	0.412489					-7.48035
0.43	-2.20372	0.253483	0.2395	-0.119065	0.0887574	0.0869797	-3.36978	0.269608	0.253844	-1.7769	0.456218	0.412816					-6.06794
0.435	-2.20241	0.2543	0.240229	-0.110117	0.088681	0.0869064	-3.36249	0.266537	0.25112	-1.79792	0.456664	0.413181					-10.908
0.44	-2.20112	0.255485	0.241287	-0.101453	0.0885702	0.0867999	-3.35513	0.263672	0.248576	-1.81873	0.457025	0.413477					-8.56996
0.445	-2.19987	0.257033	0.242667	-0.0930355	0.0884298	0.0866651	-3.34777	0.261063	0.246256	-1.83925	0.45719	0.413612					-0.337474
0.45	-2.19872	0.258898	0.244329	-0.0848222	0.0882674	0.0865091	-3.34048	0.258681	0.244136	-1.85937	0.457069	0.413513					-10.3426
0.455	-2.19771	0.260998	0.246198	-0.0767773	0.0880923	0.0863409	-3.33333	0.256447	0.242144	-1.87899	0.456607	0.413134					-5.75697
0.46	-2.19685	0.263218	0.248173	-0.0688727	0.0879143	0.0861699	-3.32641	0.254275	0.240207	-1.89799	0.455776	0.412455					-5.53087
0.465	-2.1961	0.26543	0.250138	-0.0610891	0.0877434	0.0860057	-3.31978	0.252123	0.238286	-1.91627	0.454569	0.411466					-7.1212
0.47	-2.1954	0.267514	0.251987	-0.0534173	0.0875876	0.085856	-3.31349	0.250023	0.23641	-1.93371	0.45299	0.410172					-9.00496
0.475	-2.19464	0.269372	0.253636	-0.0458566	0.087453	0.0857267	-3.30755	0.248078	0.23467	-1.95022	0.451044	0.408576					-7.94009
0.48	-2.1937	0.270943	0.255027	-0.0384128	0.0873426	0.0856206	-3.30193	0.246428	0.233193	-1.96571	0.44876	0.406701					-8.76803
0.485	-2.19241	0.272198	0.25614	-0.0310951	0.0872573	0.0855387	-3.29657	0.245201	0.232094	-1.98009	0.446172	0.404575					-7.65829
0.49	-2.19064	0.273137	0.256971	-0.0239134	0.0871957	0.0854794	-3.29138	0.244468	0.231437	-1.99329	0.443348	0.402251					-7.50807
0.495	-2.18825	0.273776	0.257536	-0.016875	0.0871552	0.0854405	-3.28624	0.244226	0.23122	-2.00524	0.440366	0.399796					-9.78123
0.5	-2.18515	0.274134	0.257853	-0.00998314	0.0871327	0.0854189	-3.28103	0.244406	0.231382	-2.01587	0.437324	0.397287					-6.4176
0.505	-2.1813	0.274235	0.257942	-0.0032353	0.0871251	0.0854116	-3.27561	0.244929	0.23185	-2.02512	0.434307	0.394797					-4.72298
0.51	-2.17672	0.274102	0.257824	0.00337654	0.0871291	0.0854154	-3.26988	0.245731	0.232568	-2.03295	0.431382	0.392378					-8.26808
0.515	-2.17148	0.273764	0.257526	0.00986521	0.0871416	0.0854274	-3.26373	0.246808	0.233533	-2.03933	0.428562	0.390044					-9.67493
0.52	-2.1657	0.273267	0.257086	0.0162469	0.0871594	0.0854445	-3.25711	0.248198	0.234777	-2.04426	0.425815	0.387767					-9.54304
0.525	-2.15955	0.272666	0.256553	0.0225389	0.0871799	0.0854642	-3.24997	0.249965	0.236357	-2.04777	0.423056	0.385479					-5.25258
0.53	-2.15322	0.272032	0.255992	0.0287581	0.0872015	0.085485	-3.2423	0.252151	0.238311	-2.04995	0.42018	0.38309					-9.63526
0.535	-2.14692	0.27143	0.255459	0.034919	0.0872241	0.0855068	-3.23409	0.254748	0.24063	-2.05093	0.417086	0.380516					-7.60766
0.54	-2.14083	0.270908	0.254996	0.0410324	0.0872503	0.0855319	-3.22536	0.257689	0.243252	-2.05085	0.413714	0.377708					-6.03486
0.545	-2.13515	0.270468	0.254607	0.0471054	0.087285	0.0855653	-3.21612	0.260849	0.246065	-2.04994	0.410076	0.374674					-6.78032
0.55	-2.13004	0.270075	0.254258	0.0531418	0.0873349	0.0856132	-3.20641	0.264076	0.248935	-2.04841	0.406261	0.371487					-7.16999
0.555	-2.12564	0.269646	0.253878	0.0591426	0.087408	0.0856835	-3.19625	0.267213	0.25172	-2.0465	0.402439	0.368289					-9.13281
0.56	-2.12206	0.269075	0.253372	0.0651081	0.087511	0.0857824	-3.18568	0.270118	0.254297	-2.04445	0.398836	0.365269					-6.89021
0.565	-2.11939	0.268259	0.252648	0.0710388	0.0876481	0.0859141	-3.17473	0.272678	0.256564	-2.04247	0.395705	0.362642					-8.42537
0.57	-2.11769	0.267115	0.251634	0.0769371	0.0878193	0.0860786	-3.16346	0.274809	0.25845	-2.04076	0.393289	0.360612					-6.10338
0.575	-2.117	0.265618	0.250304	0.0828079	0.0880196	0.0862711	-3.15192	0.276458	0.259908	-2.03946	0.391776	0.35934					-8.94066
0.58	-2.11736	0.263792	0.248683	0.0886583	0.0882399	0.0864826	-3.14018	0.277608	0.260924	-2.03866	0.391259	0.358905					-6.99574
0.585	-2.11876	0.261736	0.246854	0.0944972	0.0884671	0.0867009	-3.12831	0.278267	0.261506	-2.03839	0.391711	0.359285					-6.34256
0.59	-2.12118	0.259581	0.244936	0.100333	0.0886885	0.0869135	-3.11639	0.278477	0.261692	-2.03863	0.392976	0.360349					-11.9787
0.595	-2.12455	0.257492	0.243076	0.106174	0.0888923	0.0871092	-3.10449	0.2783	0.261535	-2.0393	0.394796	0.361879					-5.66022
0.6	-2.12879	0.255612	0.2414	0.112021	0.0890714	0.0872813	-3.09266	0.277822	0.261113	-2.04026	0.396845	0.363599					-7.55177
0.605	-2.13375	0.254046	0.240003	0.117873	0.0892235	0.0874273	-3.08096	0.277144	0.260514	-2.04135	0.398793	0.365234					-9.92998
0.61	-2.13926	0.252833	0.23892	0.123721	0.0893517	0.0875503	-3.06943	0.276381	0.25984	-2.04237	0.400355	0.366543					-11.6073
0.615	-2.14514	0.251951	0.238133	0.129548	0.089462	0.0876563	-3.05808	0.275654	0.259197	-2.04312	0.401341	0.367369					-8.20687
0.62	-2.15115	0.251333	0.23758	0.135335	0.0895624	0.0877527	-3.04694	0.27509	0.258699	-2.04341	0.401672	0.367647					-4.81879
0.625	-2.15707	0.250892	0.237186	0.141056	0.0896607	0.087847	-3.03601	0.274809	0.25845	-2.04307	0.401384	0.367405					-7.23097
0.63	-2.1627	0.25055	0.236881	0.146688	0.0897626	0.0879448	-3.02531	0.27493	0.258556	-2.04201	0.400598	0.366747					-7.00013
0.635	-2.16787	0.250254	0.236616	0.152207	0.0898728	0.0880506	-3.01485	0.275557	0.259111	-2.04017	0.399483	0.365812					-4.14574
0.64	-2.17245	0.249972	0.236364	0.157595	0.0899952	0.0881681	-3.00465	0.276794	0.260205	-2.03755	0.398213	0.364747					-6.99428
0.645	-2.17638	0.249692	0.236114	0.162839	0.0901339	0.0883012	-2.99477	0.278737	0.261921	-2.03422	0.396932	0.363672					-8.65562
0.65	-2.17969	0.249399	0.235851	0.167932	0.0902942	0.088455	-2.98523	0.281478	0.264339	-2.0303	0.395737	0.362669					-3.59587
0.655	-2.18242	0.249069	0.235556	0.172873	0.0904813	0.0886346	-2.97612	0.285095	0.267527	-2.02591	0.394674	0.361776					-6.68209
0.66	-2.18473	0.248664	0.235194	0.177663	0.0906996	0.0888441	-2.96748	0.289639	0.271524	-2.02121	0.393749	0.360999					-7.846
0.665	-2.18675	0.248132	0.234718	0.182305	0.0909493	0.0890836	-2.95939	0.295112	0.276328	-2.01634	0.392943	0.360321					-8.79525
0.67	-2.18866	0.247424	0.234085	0.1868	0.0912251	0.0893482	-2.95187	0.301443	0.281871	-2.01141	0.392217	0.359711					-7.69778
0.675	-2.19061	0.246502	0.233259	0.191146	0.0915155	0.0896268	-2.94497	0.308472	0.288008	-2.0065	0.391531	0.359134					-8.83183
0.68	-2.19275	0.245353	0.23223	0.195338	0.0918034	0.0899029	-2.93866	0.315959	0.294523	-2.00165	0.390835	0.358548					-6.15891
0.685	-2.19516	0.243991	0.23101	0.199363	0.0920695	0.0901581	-2.93289	0.323587	0.30114	-1.99688	0.390083	0.357915					-8.40023
0.69	-2.19787	0.242459	0.229636	0.203207	0.0922952	0.0903745	-2.92759	0.331009	0.307557	-1.99217	0.389239	0.357205					-11.0979
0.695	-2.20088	0.240819	0.228164	0.206855	0.0924663	0.0905385	-2.92261	0.337884	0.313483	-1.98751	0.388287	0.356403					-4.66008
0.7	-2.20415	0.239137	0.226654	0.210291	0.0925749	0.0906427	-2.9178	0.343929	0.31868	-1.98287	0.387236	0.355517					-10.3783
0.705	-2.20761	0.237478	0.225163	0.213504	0.0926201	0.0906861	-2.91296	0.348961	0.322995	-1.97827	0.386121	0.354577					-8.5005
0.71	-2.2112	0.235891	0.223735	0.216488	0.0926069	0.0906734	-2.9079	0.352925	0.326388	-1.97372	0.384997	0.353629					-10.6753
0.715	-2.21486	0.234407	0.2224	0.219243	0.0925443	0.0906134	-2.90244	0.355905	0.328935	-1.96926	0.383915	0.352716					-6.10204
0.72	-2.21855	0.233046	0.221175	0.221779	0.0924438	0.090517	-2.89641	0.35811	0.330818	-1.96495	0.382917	0.351874					-9.00545
0.725	-2.22227	0.231816	0.220067	0.224109	0.0923186	0.090397	-2.88968	0.359842	0.332294	-1.96086	0.382012	0.35111					-6.22401
0.73	-2.22608	0.230726	0.219084	0.226253	0.0921829	0.0902669	-2.88217	0.361436	0.333654	-1.95704	0.381187	0.350413					-10.4959
0.735	-2.23004	0.229789	0.218239	0.228232	0.0920532	0.0901425	-2.87383	0.363217	0.33517	-1.95354	0.380413	0.349759					-8.35923
0.74	-2.23426	0.22902	0.217546	0.230067	0.0919477	0.0900413	-2.86468	0.36543	0.337054	-1.95039	0.379671	0.349132					-11.1589
0.745	-2.23886	0.228442	0.217024	0.231779	0.0918859	0.089982	-2.85475	0.368214	0.339421	-1.9476	0.378965	0.348534					-4.95228
0.75	-2.24397	0.228067	0.216685	0.233382	0.0918877	0.0899838	-2.84412	0.371578	0.342277	-1.94515	0.378338	0.348004					-8.33274
0.755	-2.24969	0.2279	0.216535	0.234887	0.0919701	0.0900627	-2.83288	0.375414	0.345529	-1.94303	0.377868	0.347606					-11.868
0.76	-2.25612	0.227931	0.216563	0.236298	0.0921457	0.0902312	-2.82112	0.379525	0.349008	-1.9412	0.377654	0.347425					-5.19402
0.765	-2.26329	0.228139	0.216751	0.237615	0.0924195	0.0904936	-2.80894	0.383662	0.352503	-1.93963	0.377785	0.347536					-5.849
0.77	-2.27121	0.228495	0.217072	0.238832	0.0927876	0.0908465	-2.79643	0.387572	0.355801	-1.9383	0.378325	0.347993					-11.9667
0.775	-2.27983	0.228968	0.217499	0.239939	0.0932354	0.0912758	-2.78367	0.391036	0.358717	-1.93718	0.379285	0.348805					-6.2522
0.78	-2.28908	0.229536	0.218011	0.240927	0.0937375	0.091757	-2.77073	0.393899	0.361125	-1.93625	0.380618	0.349931					-7.01296
0.785	-2.29881	0.230182	0.218594	0.241783	0.0942592	0.0922568	-2.75767	0.396091	0.362966	-1.93549	0.382222	0.351287					-8.04732
0.79	-2.30887	0.230903	0.219244	0.242494	0.0947587	0.0927353	-2.74455	0.39763	0.364258	-1.93486	0.38395	0.352746					-7.52569
0.795	-2.31908	0.231703	0.219965	0.243051	0.0951936	0.0931517	-2.73139	0.39862	0.365089	-1.93434	0.385637	0.354169					-5.47123
0.8	-2.32925	0.232594	0.220768	0.243446	0.0955257	0.0934697	-2.71826	0.399227	0.365598	-1.93384	0.387118	0.355417					-11.1334
0.805	-2.33919	0.233587	0.221662	0.24367	0.0957298	0.0936651	-2.70515	0.399659	0.36596	-1.93331	0.388254	0.356375					-6.96453
0.81	-2.34873	0.23469	0.222655	0.243722	0.0957956	0.0937281	-2.6921	0.40014	0.366363	-1.93265	0.388958	0.356968					-7.87024
0.815	-2.35773	0.235904	0.223747	0.2436	0.0957318	0.093667	-2.67908	0.400884	0.366986	-1.93176	0.389206	0.357176					-7.54533
0.82	-2.36608	0.23722	0.224931	0.243307	0.0955617	0.0935042	-2.66606	0.402081	0.367989	-1.93054	0.389043	0.35704					-10.3736
0.825	-2.3737	0.238622	0.226191	0.242845	0.0953199	0.0932727	-2.653	0.403882	0.369497	-1.92887	0.388585	0.356654					-9.68042
0.83	-2.38055	0.240081	0.227501	0.24222	0.0950448	0.0930092	-2.63982	0.40639	0.371595	-1.92668	0.387986	0.356149					-11.3894
0.835	-2.38662	0.241554	0.228823	0.241438	0.094772	0.0927479	-2.62646	0.409648	0.374316	-1.92391	0.387428	0.355679					-10.563
0.84	-2.39193	0.242984	0.230107	0.240506	0.0945304	0.0925165	-2.61284	0.413637	0.377644	-1.92051	0.387073	0.35538					-4.53659
0.845	-2.39652	0.244293	0.23128	0.239432	0.0943384	0.0923326	-2.59888	0.418274	0.381505	-1.91652	0.387049	0.35536					-5.80969
0.85	-2.40043	0.245386	0.232259	0.238221	0.0942045	0.0922044	-2.58454	0.42343	0.385789	-1.91197	0.387412	0.355666					-6.67304
0.855	-2.40372	0.246154	0.232948	0.236879	0.0941271	0.0921302	-2.5698	0.428932	0.390351	-1.90696	0.388138	0.356278					-7.75182
0.86	-2.40644	0.246492	0.23325	0.235412	0.0940973	0.0921017	-2.55463	0.434591	0.395031	-1.90161	0.389107	0.357094					-6.14235
0.865	-2.40867	0.246308	0.233085	0.233822	0.0941006	0.0921048	-2.53905	0.440195	0.399655	-1.89609	0.390119	0.357946					-10.07
0.87	-2.41047	0.245546	0.232403	0.232115	0.0941197	0.0921231	-2.52309	0.445526	0.404044	-1.89056	0.390923	0.358623					-6.3101
0.875	-2.41192	0.244205	0.231201	0.230291	0.0941371	0.0921398	-2.50675	0.45035	0.408007	-1.88515	0.391267	0.358912					-8.68754
0.88	-2.4131	0.242336	0.229525	0.228352	0.0941378	0.0921405	-2.49005	0.454433	0.411354	-1.88001	0.390965	0.358657					-7.14977
0.885	-2.4141	0.240062	0.227484	0.226301	0.0941114	0.0921152	-2.47299	0.457555	0.413911	-1.87521	0.389943	0.357798					-6.24581
0.89	-2.41503	0.23755	0.225228	0.22414	0.0940526	0.0920589	-2.45553	0.459532	0.415528	-1.87077	0.38828	0.356397					-4.17813
0.895	-2.41597	0.235016	0.222949	0.221872	0.0939618	0.0919719	-2.43763	0.460235	0.416102	-1.86666	0.38618	0.354627					-7.33011
0.9	-2.41703	0.232672	0.220838	0.219503	0.0938441	0.0918591	-2.41919	0.459595	0.415579	-1.86278	0.383937	0.352735					-6.77885
0.905	-2.41826	0.230715	0.219075	0.217043	0.0937078	0.0917285	-2.40013	0.45761	0.413956	-1.85899	0.381849	0.350972					-4.37695
0.91	-2.41972	0.229281	0.217781	0.214503	0.0935636	0.0915903	-2.38036	0.45433	0.41127	-1.85511	0.380154	0.349539					-7.27861
0.915	-2.42144	0.228436	0.217019	0.211901	0.0934225	0.0914551	-2.3598	0.449851	0.407597	-1.85096	0.378976	0.348544					-7.99128
0.92	-2.42341	0.228169	0.216777	0.209258	0.0932948	0.0913327	-2.33838	0.444313	0.403046	-1.84637	0.378316	0.347985					-6.56497
0.925	-2.42559	0.228405	0.216991	0.206598	0.0931886	0.091231	-2.31609	0.437904	0.397766	-1.84121	0.378073	0.347779					-6.30972
0.93	-2.42792	0.229046	0.217569	0.20395	0.0931093	0.0911549	-2.29295	0.43086	0.391946	-1.83538	0.378088	0.347793					-6.52182
0.935	-2.43031	0.229984	0.218415	0.201341	0.093059	0.0911067	-2.26903	0.423474	0.385825	-1.82884	0.378199	0.347886					-7.5724
0.94	-2.43267	0.231139	0.219456	0.198799	0.0930375	0.0910861	-2.24445	0.416061	0.379663	-1.8216	0.378287	0.347961					-9.90425
0.945	-2.43489	0.232455	0.220642	0.196346	0.0930442	0.0910926	-2.21939	0.408952	0.373735	-1.81373	0.378291	0.347964					-7.17213
0.95	-2.43689	0.233905	0.221949	0.194	0.0930799	0.0911268	-2.19403	0.402433	0.368284	-1.8053	0.378234	0.347916					-6.72783
0.955	-2.43857	0.235467	0.223355	0.191772	0.0931489	0.0911928	-2.16859	0.396729	0.363502	-1.7964	0.378177	0.347867					-7.83022
0.96	-2.43988	0.237108	0.22483	0.189664	0.0932584	0.0912979	-2.14328	0.391967	0.359501	-1.78713	0.378218	0.347902					-7.80862
0.965	-2.44079	0.238766	0.22632	0.187673	0.0934191	0.0914518	-2.1183	0.388176	0.35631	-1.77757	0.378427	0.348079					-6.39103
0.97	-2.44129	0.240344	0.227738	0.185789	0.0936405	0.091664	-2.09381	0.385288	0.353875	-1.76779	0.378837	0.348426					-3.40493
0.975	-2.44138	0.241724	0.228977	0.183998	0.0939289	0.0919404	-2.06991	0.383149	0.35207	-1.75783	0.379405	0.348906					-5.1495
0.98	-2.4411	0.242773	0.229917	0.182287	0.0942833	0.0922799	-2.04666	0.381543	0.350714	-1.74774	0.380034	0.349438					-5.13316
0.985	-2.44049	0.243386	0.230467	0.18064	0.0946929	0.0926722	-2.02407	0.380211	0.349588	-1.73755	0.380575	0.349895					-5.94298
0.99	-2.43959	0.243484	0.230555	0.179047	0.0951361	0.0930966	-2.00209	0.378886	0.348467	-1.72732	0.380869	0.350144					-6.80737
0.995	-2.43845	0.243069	0.230183	0.177501	0.0955821	0.0935237	-1.98064	0.377328	0.347149	-1.71709	0.380765	0.350056					-5.09404
1	-2.4371	0.242182	0.229388	0.175997	0.095993	0.0939171	-1.95961	0.375363	0.345486	-1.70695	0.380168	0.349551					-6.32513
1.005	-2.43557	0.240936	0.228269	0.174533	0.09633	0.0942396	-1.93889	0.372919	0.343414	-1.69697	0.379039	0.348597					-5.01547
1.01	-2.43387	0.239468	0.226951	0.173108	0.0965584	0.0944582	-1.91837	0.37003	0.340963	-1.68722	0.377446	0.347249					-7.06633
1.015	-2.432	0.237922	0.225562	0.171718	0.0966544	0.0945501	-1.89796	0.366841	0.338254	-1.6778	0.375551	0.345644					-5.49666
1.02	-2.42993	0.236441	0.22423	0.170356	0.0966103	0.0945079	-1.8776	0.363567	0.335468	-1.66876	0.373627	0.344014					-6.77582
1.025	-2.42767	0.23513	0.223051	0.169012	0.0964366	0.0943417	-1.85724	0.360452	0.332815	-1.66015	0.37203	0.34266					-7.58981
1.03	-2.42517	0.234068	0.222095	0.167669	0.0961622	0.094079	-1.83685	0.357706	0.330473	-1.65196	0.371148	0.341912					-10.968
1.035	-2.42244	0.233288	0.221393	0.16631	0.095829	0.0937601	-1.81639	0.35546	0.328555	-1.64419	0.371329	0.342066					-8.02297
1.04	-2.41947	0.232796	0.22095	0.164917	0.0954865	0.0934322	-1.79586	0.35374	0.327085	-1.63679	0.372796	0.34331					-8.21755
1.045	-2.41629	0.232558	0.220736	0.163472	0.0951827	0.0931413	-1.7752	0.352442	0.325975	-1.6297	0.375594	0.345681					-6.58579
1.05	-2.41294	0.232524	0.220704	0.161968	0.0949575	0.0929257	-1.75438	0.351371	0.325058	-1.62285	0.379566	0.349042					-9.98252
1.055	-2.40948	0.232624	0.220795	0.160402	0.0948381	0.0928113	-1.73333	0.350254	0.324103	-1.61616	0.3844	0.353125					-7.40956
1.06	-2.40597	0.232795	0.220949	0.158782	0.0948369	0.0928101	-1.712	0.348801	0.322858	-1.60955	0.389695	0.357588					-6.92149
1.065	-2.40251	0.232985	0.22112	0.157128	0.0949535	0.0929218	-1.69031	0.346737	0.321089	-1.60294	0.395052	0.362094					-5.66335
1.07	-2.39915	0.233171	0.221287	0.155467	0.0951768	0.0931357	-1.66823	0.343861	0.318621	-1.59626	0.400142	0.366365					-6.0149
1.075	-2.39597	0.233354	0.221452	0.153832	0.0954899	0.0934354	-1.64572	0.34006	0.315355	-1.58944	0.404755	0.370227					-9.15486
1.08	-2.393	0.23356	0.221638	0.152257	0.0958722	0.0938014	-1.62279	0.33535	0.311301	-1.58242	0.408797	0.373606					-9.02559
1.085	-2.39028	0.233822	0.221873	0.150773	0.096304	0.0942147	-1.59947	0.329867	0.306571	-1.57515	0.412295	0.376525					-5.17444
1.09	-2.38781	0.234166	0.222183	0.149407	0.096768	0.0946588	-1.57581	0.323859	0.301376	-1.56757	0.415353	0.379074					-5.66841
1.095	-2.38559	0.234598	0.222572	0.148174	0.0972529	0.0951227	-1.55189	0.317662	0.296002	-1.55962	0.41813	0.381385					-6.14985
1.1	-2.3836	0.235103	0.223027	0.147077	0.0977535	0.0956016	-1.5278	0.311642	0.290768	-1.55127	0.420808	0.383612					-8.92008
1.105	-2.38183	0.23564	0.22351	0.14611	0.0982721	0.0960975	-1.50361	0.306164	0.285994	-1.54246	0.423566	0.385902					-9.53888
1.11	-2.38028	0.236158	0.223976	0.145259	0.0988156	0.0966172	-1.47941	0.30151	0.281929	-1.53315	0.426554	0.38838					-8.52466
1.115	-2.37894	0.236598	0.224372	0.144502	0.0993928	0.0971689	-1.45523	0.297867	0.278742	-1.5233	0.429869	0.391126					-10.523
1.12	-2.37785	0.236908	0.224651	0.143817	0.10001	0.0977583	-1.43112	0.295272	0.276468	-1.51287	0.433526	0.394151					-8.41033
1.125	-2.37701	0.237056	0.224784	0.143183	0.100665	0.0983843	-1.40708	0.293626	0.275025	-1.50184	0.43745	0.397392					-7.65646
1.13	-2.37644	0.237027	0.224757	0.142582	0.101347	0.0990362	-1.3831	0.292729	0.274238	-1.4902	0.441477	0.400711					-8.34653
1.135	-2.37615	0.236843	0.224592	0.142004	0.102036	0.0996938	-1.35918	0.292302	0.273863	-1.47795	0.445388	0.40393					-7.02663
1.14	-2.37613	0.236551	0.224329	0.141447	0.102701	0.100329	-1.33529	0.292076	0.273664	-1.4651	0.448953	0.40686					-5.05273
1.145	-2.37634	0.236222	0.224033	0.140912	0.103308	0.100907	-1.31144	0.291813	0.273433	-1.45168	0.451983	0.409346					-8.49972
1.15	-2.37672	0.235937	0.223777	0.140404	0.103822	0.101398	-1.28764	0.29137	0.273045	-1.43775	0.454371	0.411304					-7.46015
1.155	-2.37715	0.235775	0.223631	0.139931	0.104214	0.101772	-1.2639	0.290698	0.272455	-1.42338	0.456103	0.412722					-13.1606
1.16	-2.37755	0.235794	0.223648	0.139495	0.104463	0.102009	-1.24027	0.289851	0.271711	-1.40863	0.457254	0.413664					-6.61038
1.165	-2.37778	0.236029	0.22386	0.139096	0.104561	0.102102	-1.21679	0.288961	0.270929	-1.39361	0.457941	0.414226					-6.74024
1.17	-2.37775	0.236484	0.224269	0.138724	0.104512	0.102056	-1.19351	0.288212	0.27027	-1.3784	0.45829	0.414512					-5.97979
1.175	-2.37734	0.237137	0.224857	0.138363	0.104335	0.101887	-1.17046	0.287799	0.269907	-1.36307	0.45839	0.414594					-7.74781
1.18	-2.3765	0.237942	0.22558	0.137991	0.10406	0.101625	-1.14768	0.287894	0.26999	-1.34771	0.458281	0.414505					-9.88067
1.185	-2.37521	0.23883	0.226378	0.137578	0.103725	0.101305	-1.12516	0.288609	0.270619	-1.33236	0.457955	0.414237					-11.2572
1.19	-2.37349	0.239717	0.227175	0.137095	0.10337	0.100966	-1.10289	0.289973	0.271818	-1.31704	0.457383	0.41377					-10.75
1.195	-2.37139	0.240516	0.227892	0.136509	0.103033	0.100645	-1.08082	0.291928	0.273534	-1.30178	0.456545	0.413084					-5.95667
1.2	-2.36899	0.241143	0.228455	0.135795	0.102746	0.100371	-1.05887	0.294335	0.275647	-1.28654	0.455451	0.412189					-8.10579
1.205	-2.36642	0.241547	0.228818	0.13493	0.102531	0.100166	-1.03695	0.297014	0.277995	-1.2713	0.454149	0.411122					-8.18338
1.21	-2.36379	0.241719	0.228972	0.133902	0.102397	0.100038	-1.01495	0.299768	0.280406	-1.25601	0.452717	0.409948					-10.2117
1.215	-2.36121	0.241706	0.22896	0.132705	0.102345	0.0999883	-0.992762	0.302425	0.28273	-1.2406	0.451243	0.408739					-10.6966
1.22	-2.3588	0.241598	0.228863	0.131342	0.102365	0.100008	-0.970266	0.304857	0.284854	-1.22498	0.449811	0.407564					-9.65227
1.225	-2.35663	0.241517	0.228791	0.129822	0.102441	0.10008	-0.947378	0.306994	0.286718	-1.20907	0.448466	0.40646					-7.26246
1.23	-2.35475	0.241585	0.228852	0.128158	0.102553	0.100187	-0.924034	0.308825	0.288315	-1.19277	0.447225	0.40544					-8.9696
1.235	-2.35319	0.241904	0.229138	0.126368	0.102677	0.100306	-0.900201	0.310388	0.289677	-1.17597	0.446052	0.404476					-11.2031
1.24	-2.35192	0.242532	0.229701	0.124467	0.102788	0.100412	-0.875885	0.311757	0.290869	-1.15857	0.444889	0.40352					-5.58187
1.245	-2.35092	0.243498	0.230568	0.122472	0.102861	0.100481	-0.851126	0.313016	0.291964	-1.14047	0.44365	0.4025					-10.666
1.25	-2.35011	0.244787	0.231722	0.120395	0.10287	0.10049	-0.825997	0.314245	0.293034	-1.12159	0.442232	0.401333					-8.77992
1.255	-2.34941	0.246369	0.23314	0.118247	0.102795	0.100418	-0.800588	0.315491	0.294117	-1.10186	0.440543	0.399942					-11.2271
1.26	-2.34873	0.248184	0.234764	0.116036	0.102619	0.10025	-0.775004	0.316762	0.29522	-1.08123	0.438482	0.398243					-16.5184
1.265	-2.34796	0.250145	0.236518	0.11377	0.102332	0.099976	-0.749349	0.318017	0.296311	-1.05969	0.43598	0.396178					-7.67595
1.27	-2.34702	0.252151	0.238311	0.111458	0.101932	0.0995943	-0.723718	0.319186	0.297325	-1.03723	0.43298	0.3937					-8.36509
1.275	-2.34582	0.254067	0.240021	0.109112	0.101427	0.0991127	-0.698194	0.320185	0.298192	-1.0139	0.429482	0.390806					-11.4565
1.28	-2.34432	0.255774	0.241544	0.106747	0.100834	0.0985463	-0.672844	0.320944	0.29885	-0.989742	0.425533	0.387534					-5.32873
1.285	-2.34249	0.257166	0.242786	0.104381	0.100176	0.097917	-0.647718	0.321433	0.299274	-0.96482	0.421253	0.383981					-8.0601
1.29	-2.34032	0.258196	0.243704	0.102034	0.0994773	0.0972496	-0.622863	0.321673	0.299482	-0.939208	0.416816	0.380292					-11.1939
1.295	-2.33783	0.258864	0.244299	0.099727	0.0987659	0.0965696	-0.598322	0.321744	0.299543	-0.912987	0.412438	0.376645					-9.13563
1.3	-2.33507	0.259224	0.244619	0.0974787	0.0980655	0.0959	-0.574144	0.32177	0.299566	-0.88624	0.408338	0.373223					-11.2674
1.305	-2.33211	0.259355	0.244736	0.0953024	0.0973951	0.0952587	-0.550391	0.321908	0.299685	-0.859056	0.404711	0.37019					-9.14463
1.31	-2.329	0.259338	0.24472	0.0932045	0.096767	0.0946578	-0.527134	0.322315	0.300038	-0.831525	0.401692	0.367663					-6.50869
1.315	-2.32582	0.259242	0.244635	0.0911818	0.0961861	0.0941019	-0.504455	0.323121	0.300736	-0.80375	0.399365	0.365713					-5.93653
1.32	-2.32263	0.259119	0.244525	0.0892216	0.0956502	0.0935889	-0.48244	0.324411	0.301854	-0.775846	0.397746	0.364355					-4.61099
1.325	-2.31947	0.259003	0.244422	0.0873027	0.0951506	0.0931106	-0.461165	0.326198	0.3034	-0.747941	0.396804	0.363565					-6.53263
1.33	-2.31638	0.258924	0.244352	0.0853977	0.0946739	0.092654	-0.440694	0.328426	0.305326	-0.720177	0.396462	0.363278					-5.84312
1.335	-2.31337	0.258903	0.244333	0.0834762	0.0942045	0.0922044	-0.421061	0.330969	0.307522	-0.692702	0.396608	0.3634					-7.56474
1.34	-2.31043	0.258959	0.244383	0.0815088	0.0937269	0.0917468	-0.402269	0.333657	0.309842	-0.665669	0.397106	0.363818					-3.56533
1.345	-2.30753	0.259102	0.24451	0.0794707	0.0932282	0.0912689	-0.384284	0.3363	0.312119	-0.639219	0.397809	0.364408					-10.037
1.35	-2.30464	0.25934	0.244722	0.0773453	0.0927002	0.0907628	-0.367041	0.338712	0.314196	-0.613474	0.398592	0.365065					-5.60206
1.355	-2.3017	0.259684	0.245029	0.0751251	0.0921404	0.0902261	-0.350449	0.340744	0.315943	-0.588527	0.399368	0.365716					-7.07143
1.36	-2.29867	0.260158	0.24545	0.0728129	0.0915519	0.0896617	-0.334404	0.342292	0.317274	-0.564436	0.400111	0.366338					-6.58434
1.365	-2.29547	0.260792	0.246015	0.07042	0.0909431	0.0890777	-0.318797	0.343316	0.318153	-0.54122	0.400855	0.366963					-6.60833
1.37	-2.29204	0.261622	0.246753	0.0679647	0.090327	0.0884865	-0.303534	0.343824	0.31859	-0.518863	0.40167	0.367645					-8.06353
1.375	-2.28834	0.262666	0.247682	0.0654687	0.0897189	0.0879029	-0.288541	0.34388	0.318637	-0.49732	0.402641	0.368458					-6.1154
1.38	-2.2843	0.26391	0.248788	0.0629539	0.0891355	0.0873428	-0.273772	0.343575	0.318376	-0.476526	0.403826	0.369451					-7.63145
1.385	-2.27989	0.265305	0.250027	0.0604401	0.0885925	0.0868213	-0.259213	0.343021	0.3179	-0.456407	0.405249	0.370641					-6.91661
1.39	-2.27508	0.266767	0.251325	0.0579416	0.0881027	0.0863509	-0.244879	0.342326	0.317303	-0.436892	0.406882	0.372006					-5.25311
1.395	-2.26986	0.268207	0.252602	0.0554674	0.0876749	0.0859399	-0.230807	0.341579	0.316661	-0.417924	0.40867	0.3735					-6.09271
1.4	-2.26424	0.26954	0.253785	0.0530195	0.0873127	0.0855919	-0.217048	0.340842	0.316027	-0.39946	0.410527	0.37505					-5.19284
1.405	-2.25824	0.270712	0.254823	0.0505947	0.0870153	0.0853061	-0.203656	0.340135	0.31542	-0.381478	0.41237	0.376588					-4.62239
1.41	-2.25191	0.271694	0.255693	0.0481857	0.0867786	0.0850786	-0.190677	0.339457	0.314837	-0.363972	0.41412	0.378046					-9.64677
1.415	-2.24531	0.272485	0.256393	0.045783	0.0865966	0.0849036	-0.178143	0.338784	0.314258	-0.346951	0.415725	0.379384					-2.99826
1.42	-2.23855	0.273102	0.256939	0.0433771	0.0864633	0.0847755	-0.166066	0.338102	0.313671	-0.330427	0.417171	0.380587					-4.0477
1.425	-2.2317	0.273572	0.257355	0.0409605	0.0863725	0.0846882	-0.154436	0.337405	0.313071	-0.31441	0.418488	0.381683					-5.58524
1.43	-2.22488	0.273925	0.257668	0.0385293	0.0863186	0.0846364	-0.143223	0.33672	0.312482	-0.298898	0.419753	0.382735					-6.87052
1.435	-2.21818	0.274188	0.257901	0.0360846	0.0862965	0.0846151	-0.132382	0.336081	0.311931	-0.28388	0.421075	0.383833					-7.55743
1.44	-2.21169	0.274375	0.258066	0.033633	0.0863012	0.0846196	-0.121857	0.335537	0.311462	-0.269323	0.422556	0.385063					-7.06798
1.445	-2.20548	0.274479	0.258158	0.0311872	0.0863306	0.0846479	-0.111596	0.335122	0.311104	-0.255183	0.424274	0.386489					-6.09246
1.45	-2.19959	0.274475	0.258154	0.028765	0.0863848	0.0847	-0.101548	0.334851	0.310871	-0.241405	0.426233	0.388114					-0.913703
1.455	-2.19404	0.27432	0.258018	0.0263885	0.0864695	0.0847814	-0.0916794	0.334717	0.310756	-0.227935	0.428367	0.389882					-1.71647
1.46	-2.1888	0.273979	0.257716	0.0240828	0.0865921	0.0848993	-0.0819733	0.334694	0.310736	-0.214728	0.430538	0.39168					-5.62947
1.465	-2.1838	0.273439	0.257238	0.0218735	0.0867625	0.0850631	-0.0724341	0.334749	0.310783	-0.201758	0.432574	0.393364					-2.80087
1.47	-2.17896	0.272732	0.256612	0.0197848	0.0869863	0.0852781	-0.0630858	0.334851	0.310871	-0.189028	0.434315	0.394803					-5.01174
1.475	-2.17414	0.271941	0.255912	0.0178363	0.0872632	0.0855443	-0.0539698	0.334981	0.310984	-0.176573	0.435648	0.395904					-5.72762
1.48	-2.16923	0.271184	0.255242	0.0160422	0.0875835	0.0858521	-0.045141	0.335134	0.311115	-0.164462	0.436553	0.396651					-6.63352
1.485	-2.16408	0.270596	0.25472	0.0144078	0.0879287	0.0861837	-0.0366599	0.335313	0.31127	-0.152792	0.437098	0.397101					-4.37814
1.49	-2.15858	0.270286	0.254446	0.0129302	0.0882739	0.0865153	-0.0285886	0.335532	0.311458	-0.141677	0.437427	0.397372					-5.4018
1.495	-2.15265	0.270323	0.254479	0.0115966	0.0885919	0.0868208	-0.0209831	0.33581	0.311698	-0.131234	0.437716	0.397611					-7.49515
1.5	-2.14623	0.270713	0.254824	0.010386	0.0888579	0.0870762	-0.0138892	0.336173	0.31201	-0.121567	0.438115	0.39794					-5.93602
1.505	-2.13932	0.271406	0.255438	0.00927068	0.0890531	0.0872636	-0.00733867	0.336649	0.31242	-0.11275	0.43871	0.398431					-4.37026
1.51	-2.13198	0.272303	0.256232	0.00821796	0.0891662	0.0873722	-0.00134704	0.337272	0.312957	-0.104819	0.43949	0.399074					-4.32079
1.515	-2.1243	0.27328	0.257097	0.00719349	0.0891947	0.0873997	0.00408666	0.338077	0.313649	-0.0977593	0.44038	0.399807					-0.419015
1.52	-2.1164	0.274202	0.257913	0.00616376	0.0891429	0.0873499	0.0089793	0.339094	0.314524	-0.0915134	0.441249	0.400523					-5.41
1.525	-2.10843	0.274939	0.258565	0.00509871	0.0890209	0.0872328	0.0133623	0.340351	0.315606	-0.0859838	0.441987	0.401131					-7.90397
1.53	-2.10053	0.275382	0.258957	0.00397393	0.0888416	0.0870606	0.0172787	0.341872	0.316913	-0.0810488	0.4425	0.401554					-4.95523
1.535	-2.09284	0.275452	0.259019	0.00277216	0.08862	0.0868478	0.020782	0.343674	0.318461	-0.0765788	0.442752	0.401761					-4.53838
1.54	-2.08545	0.275108	0.258714	0.00148385	0.0883705	0.0866082	0.0239325	0.345764	0.320254	-0.0724528	0.442762	0.40177					-1.57442
1.545	-2.07842	0.274353	0.258047	0.000107682	0.0881075	0.0863555	0.0267961	0.348132	0.322285	-0.0685743	0.442562	0.401605					-2.75892
1.55	-2.07177	0.273231	0.257054	-0.00135047	0.0878442	0.0861026	0.0294417	0.350741	0.324519	-0.0648778	0.442238	0.401338					-7.01173
1.555	-2.06549	0.271815	0.2558	-0.00287808	0.0875927	0.0858609	0.0319396	0.353521	0.326898	-0.0613338	0.441862	0.401028					-2.08205
1.56	-2.05949	0.270196	0.254365	-0.00445784	0.0873643	0.0856414	0.0343588	0.356372	0.329333	-0.0579412	0.441541	0.400764					-5.02578
1.565	-2.05371	0.268464	0.25283	-0.00606957	0.087168	0.0854528	0.0367648	0.359166	0.331718	-0.0547195	0.441355	0.400611					-0.84156
1.57	-2.04804	0.266696	0.251262	-0.00769164	0.0870113	0.0853022	0.039216	0.36178	0.333946	-0.0516946	0.441369	0.400622					-5.74744
1.575	-2.04239	0.264945	0.249707	-0.00930399	0.0868976	0.085193	0.0417606	0.364099	0.335921	-0.0488844	0.44158	0.400797					-4.32721
1.58	-2.03671	0.263236	0.248188	-0.0108887	0.0868275	0.0851256	0.044433	0.366054	0.337585	-0.0462885	0.441913	0.40107					-4.78772
1.585	-2.03093	0.261563	0.2467	-0.0124327	0.0867975	0.0850967	0.0472504	0.367617	0.338913	-0.0438808	0.442203	0.401309					-2.74385
1.59	-2.02505	0.259903	0.245223	-0.0139278	0.0868015	0.0851006	0.0502109	0.36881	0.339927	-0.0416086	0.442238	0.401338					-5.77
1.595	-2.01909	0.258223	0.243728	-0.0153719	0.0868317	0.0851295	0.0532924	0.369695	0.340678	-0.0393979	0.441805	0.400981					-5.58055
1.6	-2.01309	0.256496	0.242188	-0.0167679	0.0868796	0.0851756	0.0564553	0.370367	0.341249	-0.0371628	0.440751	0.400113					-6.0425
1.605	-2.00711	0.254715	0.2406	-0.0181236	0.0869371	0.0852309	0.0596454	0.370937	0.341733	-0.0348188	0.439033	0.398697					-4.72997
1.61	-2.00122	0.25291	0.238989	-0.0194498	0.0869974	0.0852889	0.0628012	0.371521	0.342229	-0.0322948	0.436731	0.396798					-4.49547
1.615	-1.99548	0.251147	0.237414	-0.0207588	0.0870549	0.0853441	0.0658627	0.372225	0.342826	-0.0295433	0.434026	0.394564					-3.58759
1.62	-1.98994	0.249536	0.235974	-0.0220628	0.087106	0.0853932	0.0687795	0.373133	0.343596	-0.0265462	0.431153	0.392188					-6.47231
1.625	-1.98464	0.248199	0.234778	-0.0233718	0.0871498	0.0854353	0.0715212	0.374292	0.344578	-0.0233149	0.428348	0.389867					-1.64693
1.63	-1.97961	0.247266	0.233943	-0.024693	0.0871882	0.0854722	0.0740839	0.375713	0.345782	-0.0198837	0.425804	0.387759					-1.14092
1.635	-1.97486	0.246836	0.233558	-0.0260292	0.0872264	0.085509	0.0764939	0.377363	0.347178	-0.016303	0.423655	0.385976					-4.11063
1.64	-1.97038	0.246958	0.233667	-0.0273796	0.0872722	0.0855529	0.0788086	0.379174	0.348711	-0.0126231	0.421975	0.384581					-4.81593
1.645	-1.96617	0.247627	0.234266	-0.0287395	0.0873342	0.0856125	0.0811113	0.38105	0.350297	-0.00888766	0.4208	0.383605					-3.69335
1.65	-1.96222	0.248775	0.235293	-0.0301013	0.0874201	0.0856951	0.0835036	0.382877	0.35184	-0.00511884	0.42014	0.383057					-1.69552
1.655	-1.95853	0.250297	0.236654	-0.0314555	0.0875345	0.085805	0.0860943	0.384525	0.353231	-0.00131756	0.419985	0.382927					-5.5423
1.66	-1.95509	0.252054	0.238225	-0.0327914	0.0876775	0.0859424	0.0889875	0.385865	0.354362	0.00254188	0.420296	0.383186					-3.77456
1.665	-1.95189	0.253908	0.23988	-0.0340983	0.0878435	0.0861018	0.0922716	0.386772	0.355126	0.00650343	0.421008	0.383778					-5.19552
1.67	-1.94893	0.255714	0.241491	-0.035366	0.0880239	0.0862752	0.0960097	0.387139	0.355436	0.0106228	0.422036	0.384632					-3.00678
1.675	-1.94616	0.257353	0.242952	-0.0365854	0.0882054	0.0864496	0.100234	0.386894	0.355229	0.0149558	0.423296	0.385678					-1.29108
1.68	-1.94356	0.258716	0.244167	-0.0377497	0.0883748	0.0866123	0.104943	0.38601	0.354483	0.019547	0.424721	0.38686					-3.20571
1.685	-1.94105	0.259731	0.24507	-0.0388542	0.0885183	0.0867501	0.110106	0.384504	0.353214	0.0244197	0.426284	0.388157					-3.54829
1.69	-1.93857	0.260347	0.245619	-0.0398983	0.088621	0.0868488	0.115665	0.382449	0.351479	0.02957	0.427976	0.389559					-1.4677
1.695	-1.93602	0.26056	0.245809	-0.0408856	0.0886741	0.0868998	0.121547	0.379942	0.349361	0.0349648	0.429791	0.391062					0.350718
1.7	-1.93332	0.260391	0.245658	-0.0418252	0.0886694	0.0868952	0.127668	0.377105	0.346961	0.0405448	0.4317	0.392641					-1.01223
1.705	-1.9304	0.259897	0.245218	-0.0427319	0.0886093	0.0868375	0.133947	0.374057	0.344379	0.0462333	0.433619	0.394228					2.30983
1.71	-1.92722	0.259154	0.244556	-0.0436267	0.0885022	0.0867346	0.14031	0.370905	0.341705	0.0519464	0.435425	0.39572					-5.69365
1.715	-1.92377	0.258244	0.243746	-0.0445362	0.0883666	0.0866044	0.146696	0.367735	0.339014	0.0576083	0.436955	0.396983					-3.7671
1.72	-1.92008	0.257258	0.242867	-0.0454908	0.0882253	0.0864687	0.153059	0.364614	0.336359	0.0631621	0.438055	0.397891					-1.63948
1.725	-1.91622	0.25627	0.241986	-0.046523	0.0881024	0.0863506	0.159371	0.361583	0.333778	0.0685809	0.438594	0.398335					-3.53574
1.73	-1.91231	0.255345	0.241162	-0.0476643	0.0880171	0.0862687	0.165617	0.358674	0.331299	0.0738727	0.438498	0.398256					-3.46116
1.735	-1.90845	0.254523	0.240429	-0.0489426	0.0879806	0.0862336	0.171794	0.35591	0.328939	0.0790791	0.437751	0.39764					-6.32836
1.74	-1.90481	0.25382	0.239801	-0.0503783	0.0879951	0.0862476	0.177906	0.353314	0.32672	0.0842681	0.436388	0.396515					-4.15842
1.745	-1.90149	0.25322	0.239266	-0.0519823	0.0880569	0.0863069	0.183961	0.350915	0.324668	0.0895213	0.434492	0.394949					-3.1597
1.75	-1.8986	0.252685	0.238788	-0.053754	0.0881588	0.0864048	0.189971	0.348753	0.322817	0.0949166	0.432176	0.393035					-7.5669
1.755	-1.8962	0.252166	0.238325	-0.0556802	0.088295	0.0865356	0.195942	0.346873	0.321206	0.100511	0.429603	0.390906					-3.42347
1.76	-1.89432	0.251622	0.237839	-0.0577364	0.0884611	0.0866952	0.201879	0.345322	0.319875	0.106324	0.426963	0.388719					-2.87932
1.765	-1.89293	0.251037	0.237316	-0.0598877	0.0886549	0.0868813	0.207776	0.344132	0.318854	0.112328	0.424494	0.386672					-6.1698
1.77	-1.89198	0.25043	0.236774	-0.062092	0.0888738	0.0870915	0.213623	0.343311	0.318149	0.118442	0.422433	0.384962					-0.58134
1.775	-1.89138	0.249849	0.236254	-0.0643037	0.0891125	0.0873207	0.219397	0.34283	0.317736	0.124539	0.42101	0.383779					-5.45109
1.78	-1.89103	0.24936	0.235816	-0.0664776	0.089363	0.0875613	0.225065	0.342627	0.317562	0.130457	0.420364	0.383243					-0.341832
1.785	-1.89082	0.249011	0.235504	-0.0685731	0.089614	0.0878022	0.230583	0.342623	0.317558	0.136013	0.420545	0.383393					-2.34596
1.79	-1.89066	0.248824	0.235337	-0.0705577	0.0898524	0.088031	0.235899	0.342734	0.317653	0.141035	0.421473	0.384164					-2.6757
1.795	-1.89044	0.24878	0.235298	-0.0724098	0.0900651	0.0882352	0.240952	0.34291	0.317804	0.145373	0.422963	0.385401					-6.17593
1.8	-1.8901	0.248823	0.235336	-0.0741209	0.0902402	0.0884032	0.245681	0.34313	0.317994	0.14893	0.424783	0.386911					-4.12441
1.805	-1.88958	0.248891	0.235397	-0.0756959	0.0903685	0.0885263	0.250027	0.343426	0.318248	0.151665	0.426679	0.388484					-1.34349
1.81	-1.88882	0.248925	0.235427	-0.0771524	0.0904437	0.0885985	0.253942	0.343846	0.318608	0.153607	0.428448	0.38995					-1.99821
1.815	-1.88779	0.248906	0.235411	-0.0785185	0.0904632	0.0886173	0.257393	0.344461	0.319136	0.154843	0.42994	0.391185					-1.93908
1.82	-1.88648	0.248845	0.235356	-0.0798295	0.0904282	0.0885837	0.260372	0.345325	0.319878	0.155514	0.431073	0.392123					-1.51969
1.825	-1.88488	0.248787	0.235304	-0.0811244	0.0903437	0.0885025	0.262895	0.346487	0.320875	0.15579	0.43182	0.39274					-3.02399
1.83	-1.88297	0.248788	0.235305	-0.0824403	0.0902175	0.0883814	0.265008	0.347972	0.322148	0.155856	0.432197	0.393052					-2.89293
1.835	-1.88078	0.248902	0.235406	-0.08381	0.0900605	0.0882308	0.266785	0.349789	0.323704	0.155885	0.432246	0.393093					-2.29616
1.84	-1.8783	0.249163	0.235641	-0.0852571	0.0898847	0.0880621	0.26832	0.351929	0.325536	0.156024	0.432025	0.39291					-6.73019
1.845	-1.87557	0.249589	0.236021	-0.0867951	0.0897029	0.0878876	0.269727	0.35435	0.327606	0.156384	0.431587	0.392548					-1.60983
1.85	-1.87262	0.250176	0.236546	-0.0884258	0.0895269	0.0877186	0.271126	0.356971	0.329845	0.157033	0.430982	0.392047					-3.09675
1.855	-1.8695	0.250913	0.237204	-0.0901408	0.0893669	0.087565	0.272634	0.359652	0.332132	0.157998	0.430235	0.391429					-4.31997
1.86	-1.86624	0.251785	0.237984	-0.0919231	0.0892299	0.0874334	0.274355	0.362205	0.334309	0.159274	0.429356	0.390702					-5.27008
1.865	-1.8629	0.252783	0.238876	-0.0937508	0.0891187	0.0873267	0.27637	0.364409	0.336185	0.160832	0.428347	0.389866					-6.45945
1.87	-1.85955	0.253897	0.23987	-0.0956004	0.0890315	0.087243	0.278729	0.366044	0.337576	0.162631	0.42721	0.388924					-8.27838
1.875	-1.85622	0.255119	0.24096	-0.0974509	0.0889621	0.0871763	0.281446	0.366927	0.338327	0.164627	0.425969	0.387895					-5.16455
1.88	-1.85298	0.256439	0.242137	-0.0992862	0.0889008	0.0871174	0.284498	0.366951	0.338347	0.166779	0.424674	0.386821					-2.6939
1.885	-1.84988	0.257845	0.24339	-0.101098	0.0888369	0.087056	0.28782	0.366097	0.337621	0.169048	0.423406	0.385769					-5.84588
1.89	-1.84694	0.259326	0.24471	-0.102886	0.0887599	0.0869821	0.291313	0.364434	0.336206	0.171401	0.422266	0.384823					-6.49781
1.895	-1.84421	0.260879	0.246092	-0.104656	0.0886623	0.0868884	0.294852	0.362102	0.33422	0.173797	0.421359	0.384069					-8.04516
1.9	-1.84171	0.262511	0.247544	-0.106422	0.0885389	0.0867699	0.298288	0.359282	0.331817	0.176194	0.420772	0.383582					-6.75033
1.905	-1.83943	0.264243	0.249083	-0.1082	0.0883886	0.0866255	0.301464	0.356168	0.32916	0.178533	0.420555	0.383401					-12.9941
1.91	-1.83739	0.266102	0.250735	-0.110004	0.0882124	0.0864563	0.304226	0.352941	0.326402	0.180743	0.420703	0.383524					-3.60759
1.915	-1.83558	0.268109	0.252515	-0.11185	0.0880139	0.0862656	0.306427	0.349752	0.323673	0.182738	0.421139	0.383887					-4.53717
1.92	-1.83396	0.27026	0.254423	-0.113745	0.0877974	0.0860576	0.307944	0.346719	0.321074	0.184422	0.421732	0.384379					-6.52919
1.925	-1.83253	0.272518	0.256423	-0.115693	0.0875676	0.0858368	0.308677	0.343929	0.31868	0.185696	0.422297	0.384848					-7.36015
1.93	-1.83126	0.274806	0.258447	-0.117689	0.0873277	0.0856063	0.308558	0.341434	0.316537	0.186468	0.422659	0.385149					-4.85129
1.935	-1.83013	0.277015	0.2604	-0.119723	0.0870791	0.0853674	0.307549	0.339269	0.314676	0.186658	0.422677	0.385164					-6.40993
1.94	-1.82912	0.279029	0.262178	-0.12178	0.0868206	0.0851189	0.305641	0.337439	0.3131	0.18621	0.422319	0.384866					-6.18688
1.945	-1.82823	0.280744	0.263692	-0.123839	0.0865486	0.0848575	0.302846	0.33593	0.311801	0.185094	0.42167	0.384327					-6.87839
1.95	-1.82745	0.282098	0.264886	-0.125879	0.0862593	0.0845793	0.299197	0.334709	0.310748	0.183313	0.420946	0.383727					-4.01598
1.955	-1.82678	0.283077	0.26575	-0.127876	0.0859504	0.0842823	0.294736	0.333726	0.309902	0.180893	0.420442	0.383308					-6.17941
1.96	-1.82623	0.283715	0.266312	-0.129811	0.0856244	0.0839688	0.28951	0.332921	0.309207	0.177883	0.420461	0.383323					-3.60928
1.965	-1.82578	0.284076	0.26663	-0.131664	0.0852895	0.0836468	0.283567	0.332218	0.3086	0.174345	0.421222	0.383955					-6.88354
1.97	-1.82543	0.284232	0.266767	-0.133421	0.0849604	0.0833302	0.27695	0.331533	0.308009	0.170341	0.422798	0.385264					-6.1694
1.975	-1.82517	0.284239	0.266773	-0.135072	0.084655	0.0830363	0.269698	0.330773	0.307353	0.165924	0.425076	0.387154					-7.56602
1.98	-1.82496	0.284125	0.266673	-0.136608	0.0843915	0.0827828	0.261849	0.329843	0.30655	0.16113	0.427781	0.389397					-3.84147
1.985	-1.82479	0.283888	0.266464	-0.138027	0.0841829	0.0825821	0.253437	0.328653	0.305522	0.15597	0.430531	0.391674					-6.74032
1.99	-1.82462	0.283499	0.266121	-0.139328	0.0840343	0.0824391	0.244504	0.327132	0.304208	0.150437	0.432915	0.393646					-8.08953
1.995	-1.82442	0.282927	0.265617	-0.140513	0.083941	0.0823493	0.235097	0.325244	0.302575	0.144502	0.434578	0.395021					-1.90416
2	-1.82417	0.282145	0.264928	-0.141588	0.0838895	0.0822997	0.225275	0.322997	0.300629	0.13813	0.43528	0.3956					-5.5435
2.005	-1.82385	0.28115	0.264051	-0.142558	0.0838619	0.0822732	0.21511	0.320446	0.298418	0.131293	0.434939	0.395318					-5.15732
2.01	-1.82344	0.279967	0.263007	-0.143434	0.0838387	0.0822509	0.204688	0.317695	0.29603	0.123977	0.433635	0.394241					-5.63888
2.015	-1.82294	0.278647	0.261842	-0.144225	0.0838042	0.0822176	0.194111	0.314873	0.293579	0.116203	0.431594	0.392554					-4.3851
2.02	-1.82234	0.277269	0.260624	-0.144947	0.0837482	0.0821638	0.183486	0.312128	0.291192	0.108032	0.429141	0.390523					-8.17326
2.025	-1.82164	0.275914	0.259427	-0.145618	0.0836674	0.0820859	0.172931	0.309592	0.288984	0.0995718	0.426636	0.388448					-7.40657
2.03	-1.82084	0.274682	0.258337	-0.14626	0.0835652	0.0819875	0.162563	0.307368	0.287045	0.0909739	0.424424	0.386614					-4.95494
2.035	-1.81994	0.273632	0.257408	-0.146899	0.083449	0.0818757	0.152497	0.30551	0.285424	0.0824245	0.422769	0.38524					-7.11725
2.04	-1.81895	0.272815	0.256686	-0.147562	0.0833304	0.0817616	0.142837	0.304021	0.284123	0.0741324	0.421838	0.384467					-3.14962
2.045	-1.81787	0.272221	0.25616	-0.148277	0.0832218	0.081657	0.133678	0.302862	0.283111	0.0663065	0.421678	0.384335					-5.17982
2.05	-1.81675	0.271794	0.255781	-0.14907	0.0831363	0.0815747	0.125093	0.301967	0.282329	0.0591382	0.422252	0.384811					-8.56701
2.055	-1.81562	0.271444	0.255471	-0.149963	0.0830859	0.0815262	0.11714	0.30126	0.281711	0.0527775	0.423447	0.385803					-4.48281
2.06	-1.81456	0.271037	0.255111	-0.150971	0.0830814	0.0815218	0.10985	0.300669	0.281194	0.0473189	0.425119	0.38719					-6.17367
2.065	-1.81365	0.270461	0.254601	-0.152099	0.083131	0.0815696	0.10323	0.300134	0.280726	0.0427862	0.427109	0.38884					-3.69005
2.07	-1.81299	0.269607	0.253844	-0.153344	0.0832395	0.081674	0.0972581	0.299598	0.280257	0.0391314	0.429264	0.390626					-9.94496
2.075	-1.81267	0.268426	0.252796	-0.154691	0.0834078	0.081836	0.0918818	0.299011	0.279744	0.0362342	0.43146	0.392442					-6.82471
2.08	-1.81276	0.26691	0.251451	-0.156119	0.083631	0.0820509	0.0870189	0.29833	0.279148	0.0339149	0.433594	0.394207					-1.33955
2.085	-1.81333	0.265112	0.249855	-0.1576	0.0838998	0.0823096	0.0825579	0.29753	0.278447	0.0319467	0.4356	0.395864					-6.9278
2.09	-1.81439	0.263123	0.248088	-0.159103	0.0841989	0.0825975	0.0783608	0.29662	0.27765	0.0300766	0.437446	0.397388					-8.02158
2.095	-1.81594	0.26106	0.246253	-0.1606	0.0845099	0.0828968	0.0742691	0.295662	0.276811	0.0280415	0.43911	0.398761					-8.36895
2.1	-1.81791	0.259046	0.24446	-0.162065	0.0848121	0.0831875	0.070112	0.294771	0.276029	0.0255895	0.440585	0.399976					-4.74079
2.105	-1.8202	0.25718	0.242798	-0.163478	0.0850856	0.0834506	0.0657153	0.294098	0.275439	0.0224925	0.441838	0.401009					-4.3146
2.11	-1.8227	0.255534	0.241331	-0.164826	0.0853139	0.0836702	0.0609143	0.293802	0.275179	0.0185594	0.442837	0.401832					-6.15677
2.115	-1.82528	0.254129	0.240077	-0.166102	0.0854857	0.0838355	0.0555628	0.294014	0.275365	0.0136459	0.443542	0.402412					-7.06517
2.12	-1.8278	0.252946	0.239021	-0.167305	0.0855967	0.0839422	0.0495451	0.294808	0.276061	0.00765863	0.443949	0.402747					-5.04342
2.125	-1.83014	0.251928	0.238112	-0.168434	0.0856487	0.0839922	0.0427832	0.296187	0.277271	0.000559926	0.444114	0.402882					-6.15267
2.13	-1.8322	0.251003	0.237286	-0.169489	0.0856499	0.0839934	0.0352422	0.298093	0.27894	-0.00763309	0.444181	0.402938					-6.32633
2.135	-1.8339	0.2501	0.236478	-0.170467	0.0856114	0.0839563	0.0269316	0.300424	0.28098	-0.0168504	0.444376	0.403098					-6.05797
2.14	-1.83518	0.249171	0.235647	-0.171359	0.085547	0.0838944	0.0179036	0.303061	0.283285	-0.0269745	0.444979	0.403594					-6.76399
2.145	-1.83602	0.248205	0.234784	-0.172156	0.0854701	0.0838204	0.00824755	0.305889	0.285754	-0.0378495	0.446265	0.404652					-3.84693
2.15	-1.8364	0.24724	0.23392	-0.172843	0.0853936	0.0837469	-0.00191814	0.308812	0.288304	-0.0492942	0.448442	0.406441					-4.72965
2.155	-1.8363	0.246355	0.233127	-0.173403	0.0853292	0.0836849	-0.0124564	0.311764	0.290875	-0.0611145	0.451585	0.40902					-7.46669
2.16	-1.83574	0.245656	0.232501	-0.173825	0.0852867	0.083644	-0.02322	0.31471	0.293437	-0.0731217	0.455619	0.412326					-7.91943
2.165	-1.83469	0.245254	0.232141	-0.1741	0.0852742	0.083632	-0.0340634	0.317648	0.29599	-0.085145	0.460316	0.416168					-3.99136
2.17	-1.83317	0.245233	0.232123	-0.174228	0.0852958	0.0836528	-0.044848	0.320604	0.298555	-0.0970458	0.46536	0.420286					-10.2882
2.175	-1.83117	0.245627	0.232476	-0.174219	0.0853518	0.0837066	-0.0554493	0.323622	0.30117	-0.108723	0.470397	0.42439					-3.68102
2.18	-1.8287	0.246408	0.233175	-0.174093	0.0854352	0.0837869	-0.0657576	0.326744	0.303872	-0.120118	0.475114	0.428225					-11.0777
2.185	-1.82575	0.247492	0.234146	-0.17388	0.085534	0.0838819	-0.0756798	0.329998	0.306684	-0.131206	0.479288	0.431612					-5.71871
2.19	-1.82236	0.248765	0.235284	-0.173618	0.0856305	0.0839748	-0.0851363	0.333376	0.3096	-0.141996	0.482804	0.43446					-10.6996
2.195	-1.81855	0.250107	0.236484	-0.17335	0.0857046	0.084046	-0.0940589	0.336833	0.312578	-0.15251	0.485662	0.436773					-8.62539
2.2	-1.81437	0.251429	0.237666	-0.17312	0.0857382	0.0840783	-0.102386	0.340284	0.315548	-0.16278	0.487948	0.438621					-9.98648
2.205	-1.80989	0.252681	0.238785	-0.172968	0.0857167	0.0840576	-0.110062	0.343625	0.318419	-0.172831	0.489821	0.440133					-6.26789
2.21	-1.80516	0.253868	0.239844	-0.17293	0.0856339	0.083978	-0.117031	0.34674	0.321092	-0.182676	0.491465	0.441459					-8.65969
2.215	-1.80028	0.255026	0.240877	-0.173028	0.085492	0.0838415	-0.123241	0.349525	0.323478	-0.192311	0.493074	0.442757					-3.54091
2.22	-1.79534	0.256209	0.241933	-0.173278	0.0853015	0.0836583	-0.128642	0.351892	0.325505	-0.201717	0.494821	0.444165					-4.37108
2.225	-1.7904	0.257465	0.243052	-0.17368	0.0850809	0.0834461	-0.133192	0.353781	0.32712	-0.210863	0.496827	0.44578					-6.20251
2.23	-1.78556	0.258819	0.244258	-0.174227	0.0848529	0.0832267	-0.136856	0.355152	0.328292	-0.219716	0.499141	0.447642					-5.63999
2.235	-1.78087	0.26027	0.245551	-0.174901	0.0846424	0.0830243	-0.13962	0.355996	0.329012	-0.228247	0.501713	0.449709					-6.98637
2.24	-1.77637	0.2618	0.246911	-0.175678	0.0844732	0.0828614	-0.141489	0.356323	0.329292	-0.236442	0.504384	0.451853					-7.51462
2.245	-1.7721	0.26338	0.248317	-0.176533	0.0843654	0.0827577	-0.142492	0.356176	0.329166	-0.244306	0.506899	0.453871					-6.75047
2.25	-1.76806	0.264985	0.249743	-0.17744	0.0843337	0.0827272	-0.142687	0.355625	0.328695	-0.25186	0.50893	0.455497					-7.16188
2.255	-1.76422	0.2666	0.251176	-0.178378	0.0843873	0.0827788	-0.142159	0.354765	0.327961	-0.259145	0.510137	0.456464					-2.48942
2.26	-1.76056	0.268216	0.25261	-0.179328	0.0845301	0.0829161	-0.141018	0.353712	0.327061	-0.266212	0.510215	0.456527					-6.23382
2.265	-1.75702	0.269831	0.254042	-0.180277	0.0847617	0.083139	-0.139394	0.352584	0.326096	-0.273117	0.508971	0.45553					-7.65537
2.27	-1.75356	0.271446	0.255474	-0.181217	0.0850776	0.0834429	-0.137428	0.351482	0.325153	-0.279917	0.506342	0.453424					-5.15122
2.275	-1.75013	0.273068	0.25691	-0.182141	0.0854687	0.0838191	-0.135266	0.350476	0.324292	-0.286665	0.502417	0.450274					-7.98887
2.28	-1.74669	0.274713	0.258365	-0.183045	0.0859193	0.0842524	-0.133048	0.349595	0.323538	-0.29341	0.497425	0.446262					-7.26143
2.285	-1.74321	0.276411	0.259867	-0.183923	0.0864069	0.0847213	-0.130904	0.348821	0.322875	-0.300204	0.491675	0.441629					-3.43051
2.29	-1.73967	0.278213	0.261458	-0.184767	0.0869023	0.0851974	-0.128942	0.348104	0.322261	-0.3071	0.485522	0.436659					-7.10954
2.295	-1.73608	0.280175	0.263191	-0.185566	0.0873727	0.0856495	-0.127247	0.347362	0.321625	-0.314161	0.479301	0.431623					-3.66906
2.3	-1.73244	0.282355	0.265113	-0.186306	0.087787	0.0860476	-0.125878	0.346507	0.320892	-0.321461	0.473302	0.426752					-5.89163
2.305	-1.72876	0.284786	0.267255	-0.186973	0.0881208	0.0863683	-0.124873	0.345447	0.319983	-0.329082	0.46773	0.422218					-6.98061
2.31	-1.72504	0.287466	0.269614	-0.187552	0.0883616	0.0865996	-0.124242	0.344111	0.318836	-0.337109	0.462709	0.418123					-5.10868
2.315	-1.72127	0.290346	0.272146	-0.188032	0.0885082	0.0867404	-0.123981	0.342459	0.317417	-0.345618	0.458282	0.414505					-3.40402
2.32	-1.71745	0.29333	0.274765	-0.188407	0.088573	0.0868027	-0.124064	0.340498	0.315732	-0.354662	0.454433	0.411354					-10.9191
2.325	-1.71353	0.296284	0.277356	-0.188678	0.088574	0.0868036	-0.12445	0.338289	0.313832	-0.364256	0.451112	0.408632					-4.77469
2.33	-1.70949	0.299051	0.279778	-0.188852	0.088535	0.0867661	-0.125082	0.335943	0.311812	-0.37436	0.448253	0.406285					-4.93601
2.335	-1.70529	0.301466	0.281891	-0.188942	0.088476	0.0867094	-0.125885	0.333612	0.309803	-0.384869	0.445793	0.404264					-7.41202
2.34	-1.70088	0.303374	0.283559	-0.188968	0.0884145	0.0866504	-0.126768	0.331463	0.307949	-0.395606	0.443664	0.402512					-8.6415
2.345	-1.69626	0.304644	0.284668	-0.188951	0.0883602	0.0865983	-0.127618	0.329662	0.306394	-0.406331	0.441808	0.400984					-6.74977
2.35	-1.69142	0.305184	0.285139	-0.188914	0.0883159	0.0865557	-0.128306	0.328352	0.305262	-0.416747	0.440146	0.399615					-10.4671
2.355	-1.68638	0.304958	0.284942	-0.188877	0.0882775	0.0865188	-0.128691	0.327634	0.304641	-0.426527	0.438616	0.398353					-6.83081
2.36	-1.68117	0.304007	0.284112	-0.188857	0.088235	0.086478	-0.128625	0.327566	0.304583	-0.43534	0.437166	0.397157					-6.92984
2.365	-1.67585	0.30245	0.282751	-0.188868	0.0881752	0.0864206	-0.127966	0.328155	0.305092	-0.442881	0.435774	0.396008					-7.06499
2.37	-1.67049	0.300479	0.281028	-0.188921	0.0880835	0.0863325	-0.126584	0.329361	0.306134	-0.448905	0.434458	0.394921					-8.63205
2.375	-1.66515	0.298342	0.279158	-0.189022	0.0879473	0.0862016	-0.124378	0.331094	0.30763	-0.453244	0.433256	0.393928					-6.23059
2.38	-1.65989	0.296297	0.277367	-0.189179	0.0877583	0.08602	-0.121281	0.333224	0.309468	-0.455832	0.432209	0.393062					-1.05428
2.385	-1.65479	0.294587	0.275868	-0.1894	0.0875146	0.0857859	-0.117271	0.335584	0.311503	-0.456703	0.431315	0.392323					-5.81243
2.39	-1.64989	0.29339	0.274818	-0.189694	0.0872217	0.0855044	-0.112373	0.337982	0.313567	-0.455989	0.430528	0.391672					-5.77885
2.395	-1.64524	0.292829	0.274325	-0.190075	0.0868916	0.0851871	-0.106655	0.340212	0.315486	-0.453905	0.429741	0.39102					-4.50401
2.4	-1.64088	0.292954	0.274436	-0.190554	0.086542	0.0848512	-0.100222	0.342074	0.317087	-0.45072	0.428815	0.390254					-5.13895
2.405	-1.63685	0.293769	0.27515	-0.191148	0.0861946	0.0845171	-0.0932067	0.343394	0.318221	-0.446731	0.427615	0.389259					-3.6073
2.41	-1.6332	0.295226	0.276428	-0.191867	0.085872	0.0842069	-0.0857545	0.344046	0.31878	-0.44223	0.426034	0.387949					-5.30238
2.415	-1.62999	0.297227	0.278182	-0.192717	0.0855962	0.0839417	-0.0780124	0.343973	0.318718	-0.437471	0.424028	0.386286					-6.94539
2.42	-1.62727	0.299615	0.280272	-0.193698	0.0853852	0.0837388	-0.0701139	0.343204	0.318057	-0.432645	0.421611	0.384279					-2.48561
2.425	-1.62512	0.302174	0.28251	-0.1948	0.0852515	0.0836102	-0.0621727	0.341857	0.3169	-0.427867	0.418853	0.381986					-5.01039
2.43	-1.62361	0.304658	0.28468	-0.196001	0.0851997	0.0835603	-0.0542742	0.340127	0.315413	-0.423172	0.415856	0.379492					-9.38127
2.435	-1.6228	0.306828	0.286574	-0.197272	0.085226	0.0835856	-0.0464767	0.338261	0.313808	-0.418518	0.412751	0.376905					-5.12692
2.44	-1.62277	0.308495	0.288028	-0.198577	0.0853186	0.0836747	-0.038813	0.336518	0.312308	-0.413811	0.409675	0.374339					-4.66189
2.445	-1.62354	0.30956	0.288955	-0.199874	0.0854602	0.083811	-0.0312977	0.335129	0.311111	-0.408921	0.406773	0.371915					-6.75848
2.45	-1.62514	0.310021	0.289357	-0.201122	0.0856306	0.0839748	-0.0239359	0.334262	0.310363	-0.403712	0.40418	0.369746					-8.79576
2.455	-1.62757	0.309974	0.289316	-0.202283	0.0858106	0.0841479	-0.0167321	0.334004	0.310141	-0.398066	0.402027	0.367944					-7.83893
2.46	-1.63077	0.309581	0.288974	-0.203326	0.0859837	0.0843144	-0.00969908	0.334362	0.310449	-0.391897	0.400445	0.366619					-5.52645
2.465	-1.63466	0.30904	0.288503	-0.204229	0.0861382	0.0844629	-0.00286354	0.335276	0.311237	-0.385168	0.399581	0.365894					-2.12174
2.47	-1.63915	0.308547	0.288073	-0.20498	0.0862655	0.0845853	0.00373133	0.336641	0.312413	-0.377887	0.399605	0.365915					-3.79695
2.475	-1.6441	0.308265	0.287827	-0.205578	0.0863602	0.0846763	0.0100264	0.338334	0.313871	-0.370103	0.400721	0.36685					-4.072
2.48	-1.64934	0.308302	0.287859	-0.206032	0.0864166	0.0847305	0.0159522	0.340228	0.3155	-0.361891	0.40312	0.368859					-3.06519
2.485	-1.65471	0.308701	0.288207	-0.206355	0.0864286	0.0847421	0.0214354	0.342204	0.317198	-0.353336	0.40693	0.372047					-8.81167
2.49	-1.66004	0.309442	0.288852	-0.206565	0.0863881	0.0847031	0.0264096	0.344169	0.318885	-0.344518	0.412142	0.376398					-6.19195
2.495	-1.66518	0.310456	0.289736	-0.206682	0.0862855	0.0846045	0.0308229	0.346037	0.320489	-0.335495	0.418573	0.381754					-3.89659
2.5	-1.66998	0.311656	0.290781	-0.206722	0.0861109	0.0844367	0.034648	0.347765	0.32197	-0.326297	0.425874	0.387817					-9.02686
																	-4.2216
																	-7.9738
																	-3.85795
																	-7.57632
																	-3.37604
																	-8.89732
																	-7.11672
																	-5.72735
																	-5.42188
																	-5.47055
																	-7.16862
																	-6.47241
																	-8.85802
																	-5.91737
																	-4.24118
																	-6.41072
																	-8.14672
																	-6.10072
																	-5.48474
																	-6.70549
																	-7.51834
																	-4.63265
																	-9.52836
																	-11.4427
																	-7.37194
																	-5.40869
																	-11.7882
																	-1.71334
																	-7.20661
																	-8.38035
																	-3.95706
																	-4.75636
																	-5.72212
																	-5.53208
																	-6.57508
																	-4.35583
																	-2.82732
																	-9.90987
																	-3.30802
																	-6.20318
																	-6.61275
																	-4.8181
																	-5.79739
																	-6.03124
																	-8.67134
																	-2.47564
																	-7.28284
																	-6.40773
																	-10.3602
																	-6.15492
																	-6.19803
																	-4.19792
																	-6.03217
																	-6.26945
																	-7.89949
																	-6.66532
																	-4.60822
																	-6.95097
																	-5.9132
																	-6.71442
																	-5.27188
																	-5.91938
																	-10.0147
																	-3.85485
																	-2.31499
																	-5.03404
																	-6.38035
																	-8.18765
																	-8.16157
																	-4.17975
																	-7.342
																	-4.17111
																	-7.65538
																	-6.71237
																	-5.93253
																	-5.98725
																	-5.60152
																	-6.10857
																	-8.00736
																	-8.23228
																	-5.93872
																	-7.65266
																	-7.74083
																	-3.69244
																	-6.96441
																	-11.3257
																	-9.097
																	-6.3524
																	-8.82971
																	-6.13702
																	-7.39516
																	-9.15752
																	-7.32987
																	-6.3851
																	-9.04613
																	-7.96286
																	-9.07178
																	-10.3244
																	-2.83385
																	-5.78075
																	-8.27648
																	-3.77114
																	-6.92338
																	-7.54619
																	-7.8501
																	-9.30379
																	-6.15251
																	-5.00045
																	-4.48932
																	-5.6824
																	-5.21711
																	-5.581
																	-4.99475
																	-3.48743
																	-5.40944
																	-4.08491
																	-6.14214
																	-9.76606
																	-4.31999
																	-10.2743
																	-8.10902
																	-7.86665
																	-9.62534
																	-4.02211
																	-3.74783
																	-7.92517
																	-6.72453
																	-4.7725
																	-9.25005
																	-9.47409
																	-4.0963
																	-4.66395
																	-6.86048
																	-3.11972
																	-4.01191
																	-5.26645
																	-6.51954
																	-5.117
																	-6.98168
																	-4.72103
																	-7.38477
																	-4.83118
																	-7.54973
																	-7.34863
																	-4.24635
																	-3.6196
																	-3.86602
																	0.0406566
																	-6.92308
																	-6.86209
																	-6.24488
																	-3.7704
																	-5.6525
																	-2.54737
																	-2.9923
																	-8.60286
																	-12.0174
																	-6.813
																	-1.88273
																	-4.26435
																	-2.76583
																	-5.31323
																	-5.1049
																	-6.25051
																	-4.67661
																	-5.79462
																	-4.15625
																	-9.76055
																	-4.12418
																	-7.88671
																	-5.42165
																	-2.8011
																	-0.99839
																	-7.88417
																	-5.9497
																	-6.00398
																	-3.06199
																	-5.6709
																	-6.89741
																	-5.35176
																	-3.06656
																	-4.12758
																	-6.62376
																	-4.89828
																	-3.64826
																	-10.3092
																	-1.45998
																	-7.56851
																	-6.43921
																	-2.96906
																	-6.35081
																	-6.1203
																	-7.69024
																	-4.41684
																	-6.67487
																	-8.363
																	-6.11459
																	-5.93259
																	-6.61082
																	-5.81516
																	-4.06867
																	-5.69088
																	-2.76251
																	-3.85631
																	-5.35832
																	-6.11714
																	0.099573
																	-5.6626
																	-5.07856
																	-8.04108
																	-6.73945
																	-0.942072
																	-5.44144
																	-5.483
																	-0.821954
																	-5.20519
																	-3.585
																	-2.52999
																	-3.49234
																	-2.56943
																	-6.99169
																	-2.64023
																	-2.74039
																	-2.61488
																	-4.81156
																	-8.27787
																	-1.50246
																	-4.88515
																	-3.91258
																	-5.3621
																	-2.21907
																	-7.59169
																	-6.13618
																	-6.15385
																	-5.61202
																	-4.20265
																	-4.13002
																	-4.04407
																	-5.84719
																	-3.65897
																	-2.68647
																	-4.48921
																	-2.73485
																	-2.2763
																	-5.0969
																	-0.106871
																	-2.9715
																	-6.42993
																	-2.84749
																	-2.60268
																	-6.54144
																	-5.95233
																	-4.28164
																	-6.00947
																	-3.44058
																	-4.95796
																	-2.5445
																	-4.40227
																	-8.54375
																	-4.15238
																	-5.80753
																	-5.75765
																	-8.4933
																	-2.6123
																	-1.9558
																	-8.08237
																	-0.214037
																	-6.70618
																	-0.587257
																	-3.6594
																	-2.83507
																	0.305569
																	-2.56901
																	-4.66304
																	-6.37448
																	-4.09222
																	-1.01825
																	-4.39028
																	-1.88158
																	-0.434324
																	-2.0092
																	-4.6361
																	-5.32742
																	-1.52559
																	-8.08774
																	-6.61836
																	-4.2663
																	-1.80296
																	-4.18943
																	-5.09784
																	-8.05499
																	-4.82231
																	-6.56209
																	-5.63802
																	-4.64342
																	-1.11661
																	-4.9612
																	-6.51291
																	-4.07892
																	-5.44301
																	-8.03713
																	-5.88031
																	-3.67591
																	-3.49839
																	-5.33348
																	-4.11429
																	-7.02684
																	-4.23719
																	-4.58727
																	-6.85916
																	-1.68744
																	-6.08117
																	-2.69937
																	-4.42557
																	-6.39837
																	-3.86444
																	-7.50398
																	-4.12489
																	-3.74247
																	-3.39016
																	-2.86779
																	-4.40375
																	-4.59348
																	-5.18145
																	-6.48912
																	-6.16925
																	-0.674306
																	-5.19028
																	-6.52675
																	-0.30573
																	-4.05935
																	-3.21216
																	-0.611152
																	-2.50594
																	-5.40255
																	-5.47261
																	-3.88191
																	-0.781476
																	-4.56801
																	-0.905468
																	-2.17004
																	-0.11212
																	-6.59555
																	-5.06086
																	-4.91865
																	-1.74948
																	-3.37534
																	-3.59378
																	-1.70031
																	-2.97357
																	-2.39399
																	-4.92186
																	0.782512
																	-3.41746
																	0.840372
																	-1.07138
																	-1.13833
																	-1.1011
																	-2.78545
																	1.67208
																	-6.2734
																	-1.44981
																	-3.61638
																	-2.60195
																	-2.03054
																	-4.09886
																	-0.558453
																	-5.10536
																	-6.0126
																	-1.80052
																	-2.7996
																	-2.09568
																	-8.35708
																	-4.514
																	-4.48135
																	-2.46851
																	-4.60109
																	-0.57268
																	-2.8381
																	-0.63752
																	-4.90972
																	-0.0202551
																	-2.72051
																	-2.79181
																	-3.86738
																	-1.44685
																	-6.1014
																	-4.84377
																	-3.1272
																	-1.98183
																	-1.17543
																	0.931875
																	-3.31093
																	-1.25384
																	-0.357176
																	-4.55555
																	-1.15078
																	-2.13927
																	-8.64513
																	-0.0919311
																	-1.92113
																	-0.0922822
																	-0.651952
																	-0.813801
																	-2.48281
																	1.99052
																	-1.52821
																	-1.76148
																	-1.20646
																	-4.74313
																	-4.21747
																	-4.44938
																	1.38212
																	-2.96892
																	-0.359903
																	-3.49432
																	-3.50442
																	-2.22042
																	-2.25737
																	-1.27018
																	-4.60075
																	-1.41265
																	2.02868
																	-1.59231
																	-0.270741
																	-1.98073
																	-3.54993
																	-0.00824208
																	-5.52326
																	-2.61069
																	-8.33988
																	-2.71545
																	-3.23494
																	-5.49047
																	-1.87766
																	-1.51417
																	1.67485
																	-2.98625
																	-0.559464
																	-3.27323
																	-1.27414
																	2.14562
																	-1.28658
																	-2.43181
																	-2.1497
																	0.791937
																	-7.8285
																	-6.14453
																	-1.96364
																	1.32587
																	-1.84445
																	-6.12788
																	-0.191542
																	-3.37114
																	-1.1373
																	-0.800873
																	-4.71992
																	-2.84008
																	-2.52592
																	-2.12484
																	-0.432097
																	-2.22833
																	1.38268
																	-5.37145
																	-0.809842
																	-2.37023
																	1.41801
																	-3.46892
																	1.24348
																	-5.35888
																	1.5247
																	1.50762
																	0.632173
																	0.14715
																	-1.626
																	-6.89489
																	-8.40804
																	-4.26696
																	-1.32915
																	-5.29421
																	-0.273859
																	0.713187
																	-0.430716
																	0.855279
																	-1.03829
																	-1.28247
																	-1.07154
																	1.64962
																	2.03653
																	-1.94159
																	-3.71604
																	-2.42971
																	-3.18091
																	-3.18433
																	0.0418674
																	0.558367
																	-3.87682
																	-2.03737
																	2.26808
																	-4.41887
																	-0.599872
																	0.436519
																	-4.38704
																	-1.49256
																	-0.0106288
																	-2.3145
																	-1.1749
																	-4.89039
																	-1.60124
																	-0.860854
																	-0.942886
																	-6.95995
																	-1.78349
																	-2.80076
																	-5.14861
																	0.167957
																	-0.0842444
																	-10.0913
																	-1.43909
																	-2.341
																	1.29094
																	-0.670443
																	1.18303
																	0.714599
																	-1.99196
																	0.595386
																	-3.76651
																	-4.0994
																	-6.64693
																	0.413846
																	-4.10588
																	-0.317531
																	-3.93711
																	-0.747906
																	-6.86403
																	-0.855112
																	-2.28769
																	-2.99648
																	-0.245839
																	-3.12539
																	-0.191655
																	-0.21055
																	1.96719
																	-0.749611
																	-0.308036
																	-1.30146
																	0.193253
																	0.857557
																	-4.15318
																	-4.80278
																	0.0416838
																	0.625507
																	0.219902
																	-3.99383
																	-3.17208
																	-4.73668
																	-3.33352
																	1.35411
																	-0.409141
																	1.49151
																	-0.484716
																	-2.92246
																	-2.24009
																	-2.50933
																	0.0754105
																	-4.98007
																	-4.55879
																	-2.35407
																	-1.063
																	-2.35931
																	0.142745
																	-1.12672
																	-1.74502
																	-1.65972
																	-0.328241
																	1.83464
																	-4.64099
																	3.24175
																	-1.96692
																	0.654302
																	0.0957483
																	-1.27268
																	-0.603718
																	-4.61107
																	-1.53719
																	-3.50007
																	-1.21333
																	-2.57239
																	-0.843196
																	-0.00859984
																	0.595914
																	-4.92613
																	1.84354
																	-1.61544
																	-0.114773
																	-2.17958
																	-0.258437
																	-2.01365
																	-5.96444
																	-2.72279
																	-1.15998
																	-0.355157
																	-4.47797
																	-0.171337
																	-1.5762
																	-1.07339
																	-2.2881
																	-2.75848
																	-0.419787
																	-3.41024
																	-1.21391
																	1.53987
																	0.0436739
																	1.81446
																	-4.49234
																	0.540158
																	-2.94699
																	-1.37962
																	-7.28858
																	1.46336
																	-0.883993
																	-2.01588
																	-1.87158
																	-3.24971
																	0.259475
																	-5.3874
																	2.36957
																	-0.543736
																	-4.40126
																	-3.35874
																	-3.20242
																	-0.885288
																	-3.42075
																	-0.359472
																	-1.58712
																	-1.42305
																	-2.0489
																	-2.85383
																	-0.0781684
																	-0.755015
																	2.80535
																	-0.744105
																	-2.54695
																	-3.04976
																	2.25669
																	1.17469
																	-0.570378
																	-0.847182
																	-0.740582
																	0.739629
																	0.500769
																	1.79928
																	-2.2345
																	-1.31053
																	1.09234
																	-0.67468
																	-1.95424
																	-6.01082
																	0.134929
																	-3.77408
																	-3.76655
																	-1.26641
																	-3.59677
																	-1.13187
																	0.911025
																	-1.49438
																	-1.34525
																	0.26601
																	-1.75207
																	-0.512013
																	-6.33578
																	-0.601795
																	-3.70077
																	-0.878983
																	-1.74666
																	-2.05863
																	-2.79481
																	-3.2452
																	-0.687474
																	-0.546529
																	-0.101753
																	1.21182
																	-0.495846
																	-4.4378
																	-0.121589
																	-4.29148
																	-1.66941
																	-2.08026
																	-0.625609
																	-0.828645
																	-0.415836
																	-1.70777
																	-1.48289
																	-4.29114
																	3.91559
																	-1.2487
																	-3.98487
																	-2.032
																	1.01188
																	-5.9048
																	-1.6293
																	2.37427
																	0.579051
																	-4.48012
																	3.61848
																	-1.59221
																	2.67142
																	0.2624
																	-1.92446
																	-0.970566
																	0.285769
																	-0.529072
																	-0.887078
																	-2.67768
																	-3.54581
																	-2.63903
																	0.366928
																	-0.32572
																	1.40768
																	-1.44481
																	1.86658
																	-0.144942
																	0.0794972
																	-2.9336
																	-2.07806
																	2.00851
																	-2.66472
																	-1.54786
																	-0.980328
																	-2.00245
																	-2.96118
																	-3.00796
																	-0.698956
																	3.46716
																	3.66876
																	-1.44029
																	-0.0650454
																	-0.22328
																	-1.82862
																	-2.06875
																	-1.84337
																	2.23531
																	-0.606277
																	0.607263
																	-2.1307
																	0.969477
																	1.13017
																	-3.50039
																	-1.69983
																	0.0519366
																	1.7333
																	-1.64618
																	1.15444
																	-0.0922447
																	0.586454
																	4.74902
																	-3.13326
																	-7.70123
																	1.44845
																	1.31451
																	3.60685
																	-3.96264
																	-3.32571
																	0.396533
																	-3.28706
																	-0.647286
																	1.45539
																	-0.671216
																	-4.44252
																	-2.99131
																	-2.13338
																	-1.61358
																	0.690114
																	-2.41998
																	-2.93271
																	-8.5959
																	-4.44465
																	-2.17893
																	4.70716
																	0.0265054
																	-1.24001
																	0.13577
																	-1.96282
																	-3.39495
																	-3.76717
																	-1.75223
																	-1.80591
																	0.499288
																	1.12535
																	-0.225257
																	-0.58384
																	-6.68725
																	-5.30265
																	-0.609087
																	-0.359531
																	2.21348
																	-0.32996
																	-1.59712
																	-2.31453
																	-1.16427
																	-2.25345
																	-4.7401
																	-6.71722
																	-2.51219
																	-1.85849
																	-3.97225
																	-3.61858
																	-1.62345
																	-3.57219
																	-1.70781
																	-4.1493
																	3.73489
																	0.467864
																	-2.93458
																	-1.62153
																	-5.95401
																	-2.88353
																	-1.89937
																	1.55046
																	-2.9901
																	1.99934
																	-0.845718
																	-3.35104
																	-0.35614
																	-5.24256
																	-5.75965
																	-4.71477
																	-3.78476
																	-4.33893
																	-1.60364
																	-2.85196
																	-1.73526
																	1.63234
																	-0.0793297
																	-3.08482
																	-4.25516
																	-1.51981
																	1.91499
																	-3.71292
																	-0.381516
																	-2.21215
																	-0.0468298
																	-0.341757
																	-0.0839808
																	-2.58081
																	0.327725
																	-7.69068
																	-5.19983
																	-1.65405
																	0.775998
																	-2.89191
																	-1.14489
																	2.19595
																	-2.61108
																	-2.91678
																	-2.09043
																	-4.66673
																	-0.93485
																	1.00055
																	2.41584
																	0.0110664
																	-1.34245
																	-4.35866
																	-5.58673
																	0.404683
																	-5.85045
																	-4.44495
																	-2.27241
																	1.59469
																	-2.78675
																	-1.15822
																	-1.0172
																	0.871825
																	-1.7627
																	-2.93018
																	-4.28158
																	-1.6759
																	1.20789
																	1.21888
																	1.27937
																	-0.784449
																	-1.51338
																	-4.99431
																	-2.68643
																	-6.9186
																	0.23286
																	-6.62076
																	-2.74063
																	0.0883894
																	2.18885
																	-3.20434
																	-2.84082
																	-1.42718
																	1.37299
																	-1.25506
																	-0.357399
																	-1.85995
																	-2.95684
																	-3.67813
																	-4.20398
																	-0.852933
																	0.676428
																	-0.867176
																	3.42142
																	-2.62151
																	-1.50714
																	-2.09225
																	0.137345
																	-1.24104
																	-0.830976
																	-3.17486
																	-0.184243
																	-0.293942
																	-4.22021
																	-2.80717
																	-1.61344
																	-3.91253
																	-0.201769
																	-3.63951
																	-2.19691
																	-0.655206
																	-3.22706
																	-4.75932
																	-4.31332
																	-2.20977
																	-1.11516
																	-0.917052
																	0.54261
																	2.58545
																	0.954528
																	-1.96697
																	-1.81806
																	-1.87749
																	-1.73273
																	1.59588
																	-0.669722
																	-3.61918
																	0.936568
																	-0.930516
																	-1.13787
																	0.199497
																	-3.842
																	-0.224618
																	-2.00802
																	-2.38931
																	-4.01935
																	-0.543269
																	-3.51851
																	-3.59744
																	-3.41093
																	-5.20212
																	-3.48477
																	-4.40541
																	-4.95882
																	-1.61063
																	0.186145
																	-0.972245
																	-2.95321
																	-3.99524
																	-1.51243
																	-4.47083
																	-2.03282
																	-5.69406
																	-2.62722
																	-3.73147
																	-5.27735
																	-1.46783
																	-4.60166
																	-2.63203
																	-2.84154
																	-1.07334
																	-2.78635
																	1.36191
																	-2.11192
																	-6.37241
																	0.914812
																	-0.607443
																	-1.9804
																	-5.02123
																	-0.698147
																	0.893467
																	-1.51708
																	-2.98696
																	-7.13934
																	-4.24134
																	-0.754644
																	-3.11676
																	-0.810148
																	-4.30841
																	-3.21222
																	-5.71255
																	-1.22811
																	-3.52151
																	-3.14607
																	-1.31789
																	-0.900832
																	-2.24853
																	1.68421
																	-4.14948
																	-1.00522
																	-0.74096
																	-1.72636
																	-0.0953007
																	-4.61339
																	-0.962141
																	-2.46895
																	-8.63973
																	-2.75082
																	-0.674137
																	-4.49761
																	-3.94539
																	-3.50408
																	-0.131608
																	-7.18334
																	-2.82622
																	-0.0945606
																	-0.376848
																	-0.840718
																	-3.34735
																	0.932408
																	2.51627
																	-5.04487
																	-3.65107
																	-1.49021
																	0.794565
																	-1.58079
																	-4.32347
																	-6.55879
																	-3.34906
																	0.0283762
																	-4.90598
																	-1.50731
																	-4.54748
																	-6.74282
																	-4.13696
																	-2.94167
																	-2.86531
																	-1.13811
																	0.836548
																	-0.226416
																	1.11251
																	-2.01396
																	-6.24353
																	-2.61867
																	-1.60196
																	1.06745
																	-2.6023
																	-4.61956
																	1.07456
																	-4.4556
																	-2.0211
																	-4.69962
																	-3.36473
																	1.61342
																	0.313339
																	-2.09293
																	-4.16531
																	-4.90098
																	-0.843755
																	-1.91949
																	-2.21885
																	-3.81719
																	-5.28027
																	-3.72636
																	-6.26716
																	2.8388
																	-2.16794
																	-2.1892
																	-5.26953
																	-4.65378
																	-0.737567
																	-0.210739
																	-1.35943
																	-4.40077
																	-1.18084
																	-6.24143
																	-0.704887
																	0.105566
																	-1.63782
																	0.931557
																	-2.9151
																	-3.85303
																	-0.315577
																	0.652333
																	-6.52512
																	-6.58014
																	-0.795126
																	-3.98506
																	-2.69555
																	-4.51657
																	-0.672077
																	4.87565
																	2.82051
																	1.79459
																	-3.06599
																	-1.64087
																	1.08871
																	-6.05944
																	-2.70862
																	-5.64497
																	-4.88317
																	-3.23235
																	-4.40095
																	-5.67121
																	2.81735
																	-3.37324
																	1.05258
																	-3.94454
																	-2.46524
																	-5.73968
																	0.294577
																	-3.35156
																	-3.63249
																	-2.00357
																	-0.119139
																	-4.10754
																	0.879894
																	-4.55242
																	-1.92058
																	-4.86425
																	-2.54292
																	-1.02861
																	-3.33311
																	-3.11667
																	-3.17258
																	-4.06988
																	-5.12088
																	-1.99348
																	-2.4634
																	-5.33394
																	0.464272
																	-3.26849
																	-6.41813
																	-4.17513
																	-2.39997
																	-6.79174
																	-0.205134
																	-4.97684
																	-1.47015
																	-0.329762
																	-3.51759
																	-5.73033
																	-2.71983
																	0.663494
																	-0.406192
																	-3.1822
																	-3.73721
																	-4.91211
																	-3.5414
																	-2.43101
																	-4.51407
																	-4.30536
																	-5.19438
																	-1.10108
																	1.2172
																	-1.8749
																	-7.07936
																	-0.586861
																	1.2405
																	-2.09931
																	-0.615585
																	3.39504
																	-5.9878
																	0.301195
																	-1.11136
																	-0.0645099
																	-2.09943
																	-3.48563
																	-2.89965
																	-1.90567
																	1.64351
																	-2.21041
																	-1.98652
																	-2.4316
																	-0.840104
																	-4.71411
																	-1.65964
																	-2.23603
																	-3.96002
																	-4.26192
																	-7.28594
																	-2.22222
																	-6.16577
																	0.869294
																	-1.18688
																	-2.19814
																	-3.08543
																	-2.40677
																	-1.05954
																	-3.71051
																	-4.79674
																	2.85853
																	-1.55256
																	-2.86135
																	-0.146339
																	-3.11366
[truncated: 794 more rows]

## Sheet: Fig. 3c
Phee	Trill	Twitter	Trillphee
-0.07	-0.01	0.09	-0.03
-0.085	0.03	0.025	-0.06
-0.165	0.02	0.02	-0.025
-0.005	0.015	0.125	-0.03
-0.03	-0.035	0.13	0.215
-0.035	-0.03	0.07	0.01
-0.19	-0.005	0	0.05
-0.55	-0.045	-0.01	0.22
-0.425	-0.08	0.015	-0.005
-0.47	-0.02	0	0
-0.31	-0.025	-0.91	0.005
-0.565	-0.04	-0.01	0.15
-0.365	-0.035	0.015	-0.015
-0.475	-0.04	-0.045	-0.01
-0.55	-0.015	-0.065	0.01
-0.53	-0.04	-0.05
-0.345	-0.025	-0.02
-0.49	-0.01	-0.055
-0.46	-0.045	-0.05
-0.57	-0.025	-0.055
-0.58	-0.095	-0.03
-0.575	-0.05	-0.055
-0.615	-0.055	-0.07
-0.52	-0.025	-0.08
-0.485	-0.05	-0.22
-0.63	-0.045	-0.13
-0.01	-0.03	-0.055
-0.635	-0.035	-0.045
-0.485	0.045	-0.085
-0.47		-0.06
-0.385		-0.075
-0.545		-0.04
-0.17		-0.06
-0.545		-0.065
-0.55		-0.045
-0.295		0.115
		-0.04
		-0.06
		0.005

## Sheet: Fig. 3d-e
Fig. 3d						Fig. 3e
Call type	PC1	PC2	PC3			Within call type	Between call type
Phee	-3.03799	1.31977	0.942225			2.37761	4.18037
Phee	-4.74403	1.59938	-0.323104			1.69307	4.70582
Phee	-3.02538	2.50724	0.157732			1.57006	4.93105
Phee	-3.6318	1.93684	-0.120282			1.86208	4.80793
Phee	-4.11403	1.63154	-0.289719			2.38917	4.72164
Phee	-4.3844	1.57661	-0.740681			2.04385	4.9066
Phee	-1.7309	2.45221	0.312048			2.83878	5.33577
Phee	-2.65416	2.87051	-0.922253			2.78972	5.48831
Phee	-3.79738	1.83509	-1.20807			2.17667	5.25777
Phee	-2.46007	2.09161	-0.670308			2.63458	5.08211
Phee	-1.41879	2.77271	0.298993			3.42181	5.33934
Phee	-2.13517	3.39981	-1.14597			2.02135	5.20282
Phee	-2.86651	1.5715	-0.675124			2.23238	4.78326
Phee	-1.25882	1.83678	0.0445593			3.97111	4.63973
Phee	-3.09656	3.58109	-1.72008			6.80698	3.99931
Phee	-9.06936	-0.906466	-0.529299			6.96755	4.69503
Phee	-9.19735	-0.511933	-1.22628			3.23952	4.87882
Phee	-1.49325	2.49723	-1.24369			2.77865	6.01626
Phee	-3.59647	2.25499	-1.31821			4.3244	5.31019
Phee	-6.87191	1.48278	-0.315105			2.43971	5.75082
Phee	-4.61708	0.110583	0.545768			4.9836	4.07055
Phee	-7.22239	1.05827	-1.21344			4.06427	3.62525
Phee	-5.82554	-0.365376	-0.78368			4.59498	4.67385
Phee	-1.65318	2.86729	-2.34421			2.6202	4.12795
Phee	-3.51455	2.17397	-1.10407			4.24403	4.25898
Phee	-1.17615	2.60968	-1.58023			1.99132	4.31868
Phee	-1.95765	0.377708	1.03481			3.96337	4.35949
Phee	-0.786853	2.69035	-1.27639			3.68209	4.8807
Phee	-5.89642	0.345064	-0.425973			8.94442	6.21649
Phee	5.14355	0.611699	-2.24557			7.39687	4.75568
Phee	3.13159	3.08976	-1.44618			10.5513	5.53185
Phee	6.49082	-0.353125	-2.7367			6.7896	4.73482
Phee	3.06061	0.519241	-0.340469			11.4853	6.06469
Phee	7.61009	1.78376	-2.94795			12.3047	4.12565
Phee	8.56547	1.76267	-2.84292			2.09018	7.86635
Trill	0.960063	1.3075	0.241127			1.28308	5.94003
Trill	1.42186	2.33646	1.54379			1.29354	3.8125
Trill	1.65177	2.37498	1.53838			0.65085	3.90821
Trill	1.64706	1.69788	0.793642			3.50513	6.30001
Trill	1.47111	2.22323	1.35203			2.86465	5.61721
Trill	1.72018	2.06612	1.1894			1.86527	7.59616
Trill	1.80071	3.00528	1.87683			2.5142	6.00009
Trill	2.02485	2.88283	1.45584			3.89862	7.37001
Trill	1.91029	2.47632	1.70628			3.57458	6.08333
Trill	1.64718	2.67069	1.77282			2.22486	7.33755
Trill	1.97068	2.6592	1.35937			3.79193	6.2212
Trill	1.75593	2.73523	1.64654			3.4372	5.01091
Trill	1.5285	1.59077	0.338863			5.19743	4.82087
Trill	1.3781	2.31501	0.916953			5.22057	6.12907
Trill	0.777053	1.41472	0.853773			3.82732	4.28647
Trill	1.50889	1.71111	1.2119			1.9482	5.42244
Trill	1.61361	1.57333	0.658877			2.87117	4.6884
Trill	2.62504	2.53063	1.04444			2.32284	6.0468
Trill	1.94061	2.65245	1.48499			3.12155	5.20768
Trill	2.44878	2.28288	1.22114			2.72889	6.39
Trill	1.28327	0.854068	0.0285334			4.59887	5.3873
Trill	1.63933	1.3577	0.287391			1.93521	6.43606
Trill	1.4139	0.407426	0.150318			4.65739	6.03407
Trill	1.14868	0.384669	-0.302954			3.67627	3.39605
Trill	1.62127	0.651859	-0.636504			4.73251	4.64014
Trill	2.16063	0.341688	0.179001			2.28663	4.79468
Trill	0.798242	-0.0848114	-0.743019			10.267	4.74605
Twitter	-0.690257	-0.974609	-0.395985			8.54716	4.58601
Twitter	-0.850226	-1.33767	0.487032			11.9104	5.25785
Twitter	0.78135	-1.22864	1.21235			8.27499	5.40938
Twitter	0.0995738	-1.12381	0.644971			12.7272	4.78816
Twitter	-0.125225	-1.41351	-0.0825894			13.6484	5.99831
Twitter	0.0547138	-1.47411	0.331653			0.933747	6.42213
Twitter	0.566602	-0.915194	0.557521			1.66062	7.25874
Twitter	-0.00849782	-1.96863	0.109127			1.94437	8.26008
Twitter	1.00945	-2.80071	-0.341347			1.65719	7.33427
Twitter	0.472899	-1.25596	0.228625			1.62876	8.80696
Twitter	1.10392	-2.08478	0.494379			1.99492	8.61618
Twitter	-0.764613	-2.36299	0.107064			1.32022	7.7971
Twitter	1.37895	-2.15256	-0.797692			1.93361	8.7031
Twitter	-1.34576	-2.1706	0.422132			2.23348	9.41419
Twitter	-3.598	-6.0669	-1.39235			1.52635	5.88229
Twitter	-0.00464187	-2.92951	-1.19072			2.20747	6.54719
Twitter	0.0118029	-0.148852	0.512292			2.70576	6.76471
Twitter	-3.90587	-1.4105	0.186878			7.15162	6.56527
Twitter	-0.538007	-3.66905	-1.43886			7.22024	6.51721
Twitter	1.33098	-1.21187	-1.10739			2.4164	6.72131
Twitter	-1.09735	-5.62051	-0.911676			1.9025	7.07354
Twitter	1.29723	-1.83855	-0.617791			4.31145	7.16789
Twitter	2.22539	-2.56323	-1.41038			3.22415	7.06665
Twitter	0.42543	-2.79975	-1.07825			4.82023	6.84678
Twitter	3.48727	-0.192471	-0.764269			4.49757	7.06617
Twitter	2.89936	1.35607	0.322099			3.51687	6.93013
Twitter	0.446106	-1.75253	-0.239052			1.74811	6.36442
Twitter	1.02521	0.575778	2.30124			3.28117	6.33647
Twitter	1.61808	-2.33781	0.833452			3.05323	5.69677
Twitter	1.62947	-2.54031	0.262267			3.18744	6.49683
Twitter	3.35873	-1.60298	0.189849			4.04871	6.48305
Twitter	1.31431	-5.27226	-0.182776			8.87048	7.61846
Twitter	2.32311	-3.08346	0.774586			6.88127	7.04064
Twitter	0.461065	-6.60721	0.479176			10.5826	7.45069
Trillphee	2.17018	-0.567876	1.57599			6.81523	5.36644
Trillphee	-0.0550861	-1.28571	1.47153			11.2046	5.03784
Trillphee	1.02348	-1.70744	1.59934			12.1199	6.48532
Trillphee	-1.67912	-2.55433	2.17776			1.0112	5.71302
Trillphee	-1.379	-4.25606	1.1215			1.13474	5.63373
Trillphee	-1.87574	-3.25876	1.9415			2.26884	5.80806
Trillphee	-2.26243	-4.76439	0.559016			1.90418	6.07854
Trillphee	-1.01346	-3.36009	1.37136			1.53052	6.06164
Trillphee	0.338651	-3.73865	0.190725			1.44766	7.36479
Trillphee	1.41686	-2.2142	0.386376			2.65528	6.1023
Trillphee	-2.09286	-0.956146	1.4145			2.66195	7.0509
Trillphee	5.1558	1.07491	-1.27951			1.36258	5.77167
Trillphee	3.31581	-2.06327	-1.49628			2.62389	7.24888
Trillphee	5.12774	0.102968	-0.607583			2.86851	5.24038
Trillphee	4.78105	-2.97132	-1.7017			6.31187	7.87789
						6.38177	6.79178
						2.79769	5.31605
						1.52494	3.65407
						3.67939	6.9349
						2.5586	6.91246
						4.05825	8.16732
						3.61071	7.19993
						3.77012	8.39707
						1.41004	6.99404
						3.6967	8.68753
						2.99566	7.7995
						3.65013	6.36365
						3.2023	6.5972
						9.26806	7.86711
						7.4302	5.94399
						10.9091	7.17636
						7.22239	6.21134
						11.6868	7.13916
						12.6107	6.47903
						1.15336	7.22595
						2.69686	6.70801
						2.24289	7.61999
						1.53677	7.53332
						2.01011	4.74883
						3.1389	6.18338
						3.02079	6.49509
						1.66297	6.42169
						3.04599	6.14682
						3.00935	6.64084
						5.93133	7.10183
						5.99303	6.00733
						3.08444	7.69007
						1.83548	7.98864
						3.05829	8.90305
						2.23101	9.41364
						3.58134	8.83241
						3.47677	9.84487
						3.90678	10.0932
						1.54276	9.16933
						3.8939	10.2773
						3.44181	10.7705
						3.90197	4.31082
						3.03283	4.71384
						9.67843	4.92661
						7.95742	4.85209
						11.2526	4.70593
						7.66427	4.93705
						12.1675	5.19683
						13.0751	5.29767
						3.235	5.22341
						2.51441	4.99019
						1.41606	5.19893
						2.11536	5.07944
						3.62793	4.75123
						3.22267	4.52835
						1.78689	4.09088
						3.47153	4.78819
						3.08288	4.8466
						5.49176	5.82372
						5.47481	5.17946
						3.36803	5.64771
						1.48577	4.70003
						3.0577	4.50125
						2.46086	5.5233
						3.27147	4.88174
						2.89261	4.96404
						4.10337	5.12028
						1.59978	5.06786
						4.17982	5.53471
						3.60068	6.86756
						4.26995	5.33772
						2.50342	6.30824
						9.80734	5.46219
						8.202	6.56826
						11.4654	5.06018
						7.93868	8.80127
						12.3005	6.53092
						13.209	4.2393
						1.96804	4.43358
						2.89761	6.95016
						1.64706	6.06917
						0.837843	8.46551
						2.23615	6.56275
						1.97986	7.73702
						0.998577	6.65365
						3.10262	7.39918
						8.33498	6.16298
						8.4201	5.67802
						1.80793	5.20853
						2.75794	6.74469
						5.38955	5.1481
						3.92715	6.27976
						5.99922	5.95098
						5.55856	7.18791
						3.27189	6.44302
						2.66671	7.54717
						2.73597	6.51773
						2.83415	7.33678
						2.26013	6.75479
						5.13679	4.34742
						7.69778	4.79591
						5.91151	4.8949
						9.35825	5.11776
						5.74749	4.85198
						10.1119	5.40054
						10.931	5.72655
						1.81089	5.07712
						1.15046	6.85677
						1.99004	7.13338
						1.25125	7.72626
						1.88122	9.07632
						2.40738	7.99134
						1.51531	9.84936
						7.69148	8.60518
						7.70799	8.21815
						1.60965	8.7963
						1.63489	9.8242
						4.85367	4.77442
						3.93554	5.37473
						5.05515	5.58859
						5.01927	5.41466
						2.32531	5.35133
						1.30113	5.55727
						2.57247	5.91429
						3.87778	5.99814
						2.31718	5.89663
						4.59912	5.68248
						8.49524	5.88431
						6.31963	5.76738
						10.0255	5.2687
						6.63693	5.17654
						10.7164	4.59819
						11.6743	5.3577
						1.66889	5.38338
						3.12692	6.47732
						2.65254	5.87051
						1.37619	6.29466
						3.15916	4.67712
						2.39847	4.41376
						6.25255	5.66034
						6.25791	4.94819
						2.70459	4.93747
						1.36393	5.10583
						3.67549	5.2
						2.99221	5.4627
						3.62193	6.79136
						3.67896	5.39537
						2.93518	6.33038
						1.23822	5.29693
						3.14397	6.58193
						3.87581	4.8112
						3.40252	8.17477
						3.48628	6.36564
						9.2709	4.43755
						7.38456	3.89326
						10.7975	6.65258
						7.30459	6.12409
						11.6405	8.05707
						12.7021	6.57105
						1.88146	7.74622
						1.7151	6.50219
						1.09174	7.72512
						1.77969	6.68949
						2.27643	5.69219
						7.40605	5.62281
						7.43148	7.06015
						1.5795	5.22886
						1.48177	6.39663
						4.80293	5.77818
						3.38116	6.86346
						5.03729	6.17065
						4.49502	7.10459
						2.7583	6.313
						1.4315	7.15858
						2.65944	6.80561
						2.97532	4.21545
						2.41621	5.17717
						4.16349	5.38485
						8.08397	5.4367
						6.29223	5.15178
						9.69369	5.71335
						6.25071	6.09437
						10.4747	5.22471
						11.3961	6.93091
						2.12697	7.20084
						2.3515	7.97339
						1.43833	8.93647
						3.0624	8.09167
						8.75592	9.57231
						8.86351	9.0646
						1.82403	8.35051
						3.01696	9.21254
						5.83348	9.9658
						4.34964	5.22984
						6.31584	5.94205
						6.01064	6.15891
						3.05542	5.92825
						2.86598	5.91525
						2.48343	6.09522
						3.2824	6.54811
						2.05296	6.60546
						5.59552	6.47642
						7.59243	6.30862
						5.50577	6.46213
						9.18483	6.39871
						5.55254	5.82455
						9.86342	5.74396
						10.7273	5.14435
						2.42036	5.91685
						2.50886	5.96137
						1.31544	7.07868
						8.46136	6.46526
						8.36246	6.86795
						1.42137	4.62339
						2.22596	4.59505
						5.52417	5.97944
						4.57774	5.24437
						5.83334	5.09209
						5.7734	5.37077
						2.44127	5.45336
						2.12672	5.72754
						2.57368	7.05959
						4.27752	5.76385
						2.06672	6.6406
						5.2613	5.40019
						8.17307	6.84386
						6.0675	4.89028
						9.78059	7.91069
						6.7237	6.41322
						10.3178	4.81786
						11.1794	3.8341
						2.03252	6.65994
						2.75765	6.38809
						6.9162	7.98577
						6.93227	6.91602
						2.08437	8.04698
						1.69914	6.68165
						4.22434	8.16327
						2.88554	7.21445
						4.5616	5.83146
						4.09257	6.19062
						3.01219	7.44353
						1.73388	5.46373
						2.7409	6.62753
						2.89876	5.68138
						2.82547	6.83756
						3.8819	6.09659
						8.32993	6.92014
						6.76607	6.23719
						9.98196	7.24441
						6.44603	7.03001
						10.8238	4.20358
						11.7945	5.72402
						3.44584	5.91278
						8.50034	5.90101
						8.56285	5.56222
						1.70917	6.18978
						3.00175	6.5383
						5.75702	5.68734
						3.96451	7.16625
						6.32087	7.30783
						5.56442	8.24947
						3.43317	8.92171
						2.98828	8.28799
						2.79676	9.57376
						2.44242	9.51423
						2.21108	8.53287
						5.22101	9.61556
						7.04599	10.1916
						5.62314	5.54081
						8.70958	6.32045
						5.27375	6.53435
						9.576	6.27311
						10.3674	6.2771
						7.90724	6.46171
						7.75936	6.88393
						2.18155	6.93472
						2.05442	6.84544
						4.96575	6.65143
						4.60116	6.81674
						5.12048	6.72234
						5.55446	6.05774
						2.52026	6.07247
						2.04241	5.44037
						2.9967	6.24877
						4.97224	6.20296
						2.81194	7.34751
						4.99691	6.81202
						9.08077	7.18483
						6.94936	4.98816
						10.6184	4.81022
						7.63617	6.27388
						11.2244	5.46721
						12.1239	5.3219
						1.3634	5.55269
						8.59848	5.80727
						6.48782	5.81568
						4.07095	7.10497
						5.03561	5.84307
						3.25551	6.82136
						3.48957	5.53747
						9.0259	6.91257
						6.61706	5.06058
						9.23425	7.75585
						7.49421	6.4368
						9.46656	5.04168
						3.64032	3.61041
						14.5381	6.62184
						13.1912	6.54028
						15.8909	7.9671
						12.4874	6.89647
						17.2025	8.05424
						18.0799	6.68555
						8.5505	8.33977
						6.41212	7.48148
						4.05884	6.04804
						5.29728	6.48947
						3.31482	7.66821
						3.60881	5.77108
						8.98528	6.97378
						6.61567	6.15204
						9.2333	7.03117
						7.67341	6.39973
						9.4568	7.10414
						3.67475	6.57673
						14.5339	7.39177
						13.2482	7.26288
						15.9672	4.61171
						12.7013	5.86494
						17.2	6.17232
						18.0491	6.11488
						2.4666	5.78532
						5.70144	6.28407
						4.46031	6.79315
						6.0811	5.67704
						5.77432	7.45655
						2.17894	7.68879
						2.45108	8.59232
						1.9003	9.14629
						3.73644	8.58152
						1.29169	9.69356
						5.38496	9.69697
						7.17889	8.75593
						5.55969	9.90358
						8.82678	10.3795
						5.76188	3.02214
						9.57377	3.47911
						10.4098	3.68815
						3.98774	3.58268
						3.2791	3.49785
						4.0267	3.66304
						3.82852	4.11132
						3.21598	4.16172
						1.04603	4.02686
						3.48562	3.88592
						3.71085	3.99207
						3.39293	3.96681
						3.38431	3.65526
						9.09332	3.34181
						7.38451	3.03746
						10.6695	3.60555
						7.43049	3.79125
						11.5237	4.70659
						12.3657	4.02585
						3.28412	4.45669
						2.03833	3.93911
						3.58439	4.05223
						6.1695	4.67222
						4.08855	4.20436
						6.24374	4.31028
						5.683	4.50619
						6.48265	4.15097
						3.09098	5.09528
						12.2761	6.35848
						10.7177	4.78271
						13.8897	5.60581
						10.3198	5.15308
						14.887	5.91488
						15.7727	4.8158
						3.54276	9.01113
						2.86424	6.08281
						5.47963	3.50364
						3.16331	5.08187
						5.30302	6.70581
						3.17527	5.24523
						5.27407	8.33163
						2.50314	5.96553
						10.3813	7.11532
						8.97236	6.24627
						11.7201	6.43153
						8.24302	5.02433
						13.0395	5.01173
						13.8676	4.47125
						2.98287	5.86629
						6.16359	4.48127
						4.08282	5.39809
						6.50296	5.54375
						6.10498	6.90876
						6.8346	6.09612
						2.87145	7.34114
						12.5722	6.09129
						10.7634	6.80223
						13.942	5.94499
						10.4862	3.94343
						15.0548	3.80615
						16.0679	3.68075
						6.40404	4.06813
						3.92111	3.76852
						6.5976	4.45469
						4.52874	4.63379
						6.66868	4.41726
						1.41361	5.96597
						11.3447	6.16646
						10.0406	6.63252
						12.7403	8.44183
						9.35238	7.14858
						13.9306	9.46098
						14.8547	7.39873
						3.04196	7.14533
						1.41145	7.53537
						5.32502	8.79695
						1.79883	4.32141
						6.25546	4.89017
						7.62842	5.07053
						5.50131	4.85344
						9.0559	4.8412
						6.07381	5.0128
						9.62475	5.37627
						10.8171	5.33248
						3.40003	5.3543
						3.72885	5.17087
						3.31481	5.23092
						3.57954	5.20017
						9.15392	4.70704
						7.16937	4.58463
						10.619	4.23745
						7.23368	4.91696
						11.4722	4.86975
						12.4186	5.76479
						4.81856	5.27237
						1.38603	5.65481
						6.41112	4.85449
						7.09844	4.95685
						5.20189	5.94595
						8.69766	5.2754
						5.48995	5.19179
						9.24138	5.47653
						10.3713	5.27764
						4.47309	5.76743
						4.3845	6.98557
						8.04468	5.61446
						7.00273	6.55609
						9.52755	5.77691
						5.93848	6.61347
						10.7137	5.46718
						11.4168	9.14807
						6.33821	6.63561
						6.69025	4.46736
						4.98962	4.98744
						8.30098	7.06138
						5.33351	5.96256
						8.94272	8.71705
						9.89165	6.69836
						11.3963	7.59612
						10.0952	6.6838
						12.8896	7.119
						9.57668	5.98973
						14.0563	5.93017
						14.8226	5.63816
						1.83129	7.17513
						1.93536	5.59844
						1.14328	6.57912
						1.71452	6.66588
						1.53155	7.68153
						2.74464	7.05078
						2.5438	7.94501
						2.29172	6.99155
						2.44483	7.50571
						2.23737	6.88403
						2.44301	4.87467
						1.27009	4.89403
						1.51412	4.93984
						1.22993	5.23557
						1.48178	4.84507
						1.54302	5.32694
						2.62695	5.78369
						2.3407	5.15704
						2.31091	7.10431
						1.41494	7.20863
						0.934193	7.63359
						1.57816	9.18657
						1.35781	8.12808
						2.04821	10.1699
						1.89771	8.33685
						2.58481	7.9547
						0.266197	8.47103
						1.06074	9.56257
						0.336117	5.18747
						0.593571	6.00097
						1.0433	6.19601
						1.0368	5.87246
						0.648322	5.94542
						0.747417	6.09861
						0.7888	6.57037
						0.825995	6.54702
						1.59452	6.48392
						0.786883	6.32162
						1.44391	6.41541
						0.851716	6.37549
						1.4428	5.70995
						1.60134	5.74327
						0.820187	5.15496
						1.25589	5.92419
						2.4353	5.838
						1.75145	6.92203
						2.70169	6.44828
						2.84897	6.75803
						3.24251	4.8208
						2.75259	4.83762
						3.87753	6.17229
						1.04709	5.39708
						0.378169	5.20895
						0.536364	5.51319
						0.930149	5.60064
						0.865895	5.67824
						0.448556	6.98418
						0.648683	5.76831
						0.606837	6.67171
						0.70096	5.42347
						1.62191	6.72365
						0.847005	5.03984
						1.57771	8.04428
						0.875974	6.31825
						1.44063	4.76612
						1.41717	3.97934
						0.635916	6.5864
						1.05345	6.31921
						2.48713	8.00363
						1.76286	6.87816
						2.75139	7.75489
						2.91366	6.59262
						3.27811	7.82264
						2.73185	6.9896
						3.95152	5.95736
						0.859333	6.26816
						0.588968	7.75231
						1.85234	5.70708
						1.56634	6.79758
						1.29711	6.22906
						1.53992	7.03652
						1.2605	6.49932
						1.52147	7.16706
						1.02002	6.59598
						0.921001	7.29913
						1.15426	7.0882
						0.746836	4.48095
						0.967653	5.61832
						1.63034	5.83494
						1.35632	5.90912
						1.26604	5.51087
						1.80875	6.07796
						1.01392	6.54423
						2.03822	5.58723
						2.06429	7.30681
						2.53548	7.33094
						1.9696	8.13965
						3.20886	8.90989
						0.47232	8.22173
						1.115	9.71327
						0.986198	9.2758
						0.676999	8.29003
						0.812948	9.27104
						0.732737	9.92532
						0.851086	3.75511
						1.4034	4.50637
						0.644679	4.70242
[truncated: 3,806 more rows]

## Sheet: Fig. 4a-d
	Fig. 4a				Fig. 4b				Fig. 4c				Fig. 4d
[truncated: 802 more rows]

[truncated: 9 more sheets: Fig. 4f, Fig. 4g-h, Fig. 5a,b,e, Fig. 5c,d,f, Fig. 6, Fig. 7, Fig. 8a-d, Fig. 8f,h, Fig. S1]
